# Supplementary material for: (E)-1-[1-(6-Bromo-2-oxo-2H-chromen-3-yl)ethyl­idene]thio­semicarbazide
Source: Acta Crystallogr Sect E Struct Rep Online. 2010 May 29;66(Pt 6):o1491–2. doi: 10.1107/S1600536810019240 (PMC2979475; doi:10.1107/S1600536810019240)
Supplement: Supplementary file 2 [file e-66-o1491-Isup2.hkl]

# 
# h,k,l, Fc-squared, Fo-squared, sigma(Fo-squared) and status flag 
# 
data_I
_shelx_title ' abcscm in P-1 (100K)' 
_shelx_refln_list_code          4 
_shelx_F_calc_maximum      138.24 
_exptl_crystal_F_000       340.00 
_reflns_d_resolution_high  0.6439 
 
loop_ 
 _symmetry_equiv_pos_as_xyz 
 'x, y, z' 
 '-x, -y, -z' 
 
_cell_length_a     6.3796 
_cell_length_b     8.1260 
_cell_length_c    13.3756 
_cell_angle_alpha 106.697 
_cell_angle_beta   95.095 
_cell_angle_gamma  98.925 
 
_shelx_F_squared_multiplier     1.000 
 
loop_ 
 _refln_index_h 
 _refln_index_k 
 _refln_index_l 
 _refln_F_squared_calc 
 _refln_F_squared_meas 
 _refln_F_squared_sigma 
 _refln_observed_status 
   1   0   0       19.93       26.84      1.05 o 
   2   0   0      900.46      929.86     24.99 o 
   4   0   0       15.29       25.35      2.52 o 
   5   0   0       54.48       54.81      2.25 o 
   6   0   0      785.45      782.32     15.12 o 
  -8   1   0        9.21       10.90      3.29 o 
  -7   1   0      815.59      843.93     13.78 o 
  -6   1   0      214.60      219.32      5.39 o 
  -5   1   0       27.41       33.86      1.89 o 
  -4   1   0     2855.31     3001.27     54.92 o 
  -3   1   0       92.03       84.43      2.28 o 
  -2   1   0       40.61       47.30      2.05 o 
   0   1   0       51.56       67.99      2.77 o 
   1   1   0      350.72      398.09     10.81 o 
   2   1   0     2739.83     2809.23     67.38 o 
   3   1   0     1682.36     1745.62     32.94 o 
   4   1   0     1460.33     1566.71     23.83 o 
   5   1   0       27.05       26.03      1.27 o 
   7   1   0      148.82      147.65      3.99 o 
   8   1   0      378.00      379.64      9.29 o 
  -9   2   0       21.68       20.82      4.20 o 
  -8   2   0      185.38      190.84      3.45 o 
  -7   2   0      358.05      363.72      6.07 o 
  -6   2   0        0.02       -0.41      0.73 o 
  -5   2   0      547.01      535.44      7.72 o 
  -4   2   0     1585.93     1673.80     24.23 o 
  -3   2   0      452.93      488.66      5.04 o 
  -1   2   0     4839.20     5248.10     69.52 o 
   0   2   0      799.06      919.46     14.50 o 
   1   2   0      300.38      260.47      4.88 o 
   2   2   0     4170.30     4359.77     75.89 o 
   3   2   0      124.26      111.17      1.90 o 
   4   2   0      480.34      509.38     10.58 o 
   5   2   0     1664.04     1753.08     40.74 o 
   6   2   0       17.96       17.64      1.43 o 
   7   2   0       24.23       23.13      1.76 o 
   8   2   0       47.01       48.35      2.73 o 
   9   2   0       15.03       12.60      1.92 o 
  -9   3   0        3.46        3.19      0.89 o 
  -8   3   0      408.21      426.40      5.23 o 
  -7   3   0        1.93        0.89      0.67 o 
  -6   3   0       16.31       16.59      0.71 o 
  -5   3   0     5988.32     5913.06     64.28 o 
  -4   3   0       26.36       29.80      0.83 o 
  -3   3   0      939.66      945.68     16.93 o 
  -2   3   0     3782.90     4037.07     38.25 o 
  -1   3   0      177.26      177.82      3.61 o 
   0   3   0      234.79      242.82      3.46 o 
   1   3   0      413.61      402.99      4.75 o 
   2   3   0        2.77        3.33      0.46 o 
   3   3   0      206.68      180.11      4.36 o 
   4   3   0      336.76      300.98      4.58 o 
   5   3   0       19.20       17.15      1.58 o 
   6   3   0      420.41      422.19     10.63 o 
   7   3   0      354.39      370.41      9.58 o 
   8   3   0       33.92       33.54      2.45 o 
  -9   4   0      644.93      661.41     10.17 o 
  -8   4   0       11.76       11.52      1.18 o 
  -7   4   0      151.59      145.75      2.67 o 
  -6   4   0      578.17      581.27      6.86 o 
  -5   4   0        3.26        6.92      0.89 o 
  -3   4   0     1817.22     1889.97     19.65 o 
  -2   4   0     1751.18     1946.87     16.55 o 
  -1   4   0     6574.19     7181.16     76.03 o 
   0   4   0     1318.79     1333.95     15.83 o 
   1   4   0     1182.78     1203.43     13.81 o 
   2   4   0      950.90      938.59     12.17 o 
   3   4   0     1641.35     1766.91     41.45 o 
   4   4   0      224.66      214.07      4.36 o 
   5   4   0      329.45      329.60      8.69 o 
   6   4   0      126.43      117.36      4.33 o 
   7   4   0       14.36       12.92      2.31 o 
   8   4   0       48.20       53.63      3.65 o 
  -9   5   0      182.29      184.18      3.93 o 
  -8   5   0      189.63      187.30      3.54 o 
  -7   5   0      509.48      505.62      7.16 o 
  -6   5   0      560.84      572.31      6.96 o 
  -5   5   0      904.98      898.33     10.50 o 
  -4   5   0       16.13       15.99      0.87 o 
  -3   5   0      979.53      976.16     10.43 o 
  -2   5   0      586.81      589.66      5.28 o 
  -1   5   0      113.74       99.23      1.18 o 
   0   5   0     1503.24     1636.25     16.01 o 
   1   5   0      344.19      355.05      4.07 o 
   2   5   0      454.15      471.39      7.42 o 
   3   5   0       95.59       93.24      2.72 o 
   4   5   0       66.27       66.02      2.32 o 
   5   5   0      357.30      360.56      6.97 o 
   6   5   0       30.81       31.76      2.77 o 
   7   5   0      242.98      243.80      7.52 o 
   8   5   0       13.09       14.16      2.88 o 
  -9   6   0       14.83       13.86      1.56 o 
  -8   6   0      154.85      155.15      3.30 o 
  -7   6   0      526.20      532.49      7.63 o 
  -6   6   0       10.48       11.22      1.08 o 
  -5   6   0     1054.14     1043.89     12.20 o 
  -4   6   0      534.31      564.39      6.91 o 
  -3   6   0        1.96        1.15      0.55 o 
  -2   6   0     1089.32     1166.66     10.11 o 
  -1   6   0      378.05      404.47      3.81 o 
   0   6   0        9.66       10.25      0.78 o 
   1   6   0     2670.29     2631.30     33.22 o 
   2   6   0      189.11      192.74      3.66 o 
   3   6   0        0.32       -0.71      1.28 o 
   4   6   0      504.11      500.63      9.49 o 
   5   6   0       20.30       22.46      2.03 o 
   6   6   0       48.19       49.13      3.48 o 
   7   6   0       19.99       21.55      3.12 o 
  -8   7   0       64.58       66.61      2.37 o 
  -7   7   0       45.96       46.07      1.52 o 
  -6   7   0      960.88      965.01     10.37 o 
  -5   7   0      254.25      251.52      3.36 o 
  -4   7   0       40.59       47.06      1.37 o 
  -3   7   0      993.70      989.50      8.24 o 
  -2   7   0      549.25      515.43      4.81 o 
  -1   7   0       70.65       68.12      1.51 o 
   0   7   0      256.83      247.20      3.81 o 
   1   7   0      316.32      332.13      4.91 o 
   2   7   0       12.70       11.68      1.40 o 
   3   7   0      313.78      302.19      6.51 o 
   4   7   0      162.26      158.19      4.25 o 
   5   7   0        7.66        6.26      1.86 o 
   6   7   0       80.67       81.56      4.86 o 
  -8   8   0      100.28      107.53      3.46 o 
  -7   8   0      266.65      258.09      7.93 o 
  -6   8   0       51.04       49.47      1.61 o 
  -5   8   0      188.81      182.87      2.80 o 
  -4   8   0      276.45      278.45      3.70 o 
  -3   8   0     1357.40     1379.53     12.11 o 
  -2   8   0        2.65        3.65      0.87 o 
  -1   8   0      408.29      395.66      5.93 o 
   0   8   0      961.57      948.33     13.10 o 
   1   8   0        0.33        0.35      1.07 o 
   2   8   0      346.56      343.47      6.18 o 
   3   8   0      215.17      211.39      5.30 o 
   4   8   0        4.27        5.77      2.36 o 
   5   8   0       32.94       31.34      2.52 o 
   6   8   0       51.29       52.31      4.36 o 
  -7   9   0      392.50      400.92      6.19 o 
  -6   9   0       32.01       31.52      1.74 o 
  -5   9   0        6.45        7.54      1.41 o 
  -4   9   0      964.72      971.01     10.82 o 
  -3   9   0       29.97       29.28      1.26 o 
  -2   9   0       82.56       77.93      2.10 o 
  -1   9   0      624.15      624.80      8.97 o 
   0   9   0        1.49        1.29      1.24 o 
   1   9   0       11.40       10.16      3.51 o 
   2   9   0       16.26       18.49      1.90 o 
   3   9   0       21.91       18.07      2.48 o 
   4   9   0        0.89        1.53      2.20 o 
   5   9   0       27.92       24.50      2.68 o 
  -6  10   0       16.73       15.72      1.85 o 
  -5  10   0      219.38      220.89      3.87 o 
  -4  10   0      350.42      352.81      6.95 o 
  -3  10   0       18.30       18.63      1.61 o 
  -2  10   0      221.78      224.20      4.04 o 
  -1  10   0      210.52      210.76      3.92 o 
   0  10   0      150.77      153.38      4.31 o 
   1  10   0      206.55      213.92      4.61 o 
   2  10   0      207.49      218.96      6.22 o 
   3  10   0       24.72       29.50      4.27 o 
  -5  11   0      233.86      221.98      8.90 o 
  -4  11   0      250.42      247.77      6.79 o 
  -3  11   0      122.51      120.73      3.15 o 
  -2  11   0      241.36      242.74      4.42 o 
  -1  11   0        8.13        6.18      2.06 o 
   0  11   0       17.71       18.04      1.99 o 
   1  11   0       97.13       94.39      3.96 o 
   2  11   0       36.88       47.08      5.09 o 
  -3  12   0       14.68       15.65      2.49 o 
  -2  12   0        0.30        1.71      4.26 o 
  -1  12   0       60.38       60.08      7.05 o 
   0 -12   1       73.43       75.13     10.27 o 
   1 -12   1       42.22       39.90      3.89 o 
   2 -12   1      105.43      107.70      4.11 o 
   3 -12   1        4.34        7.14      2.39 o 
  -2 -11   1       28.50       29.71      3.08 o 
  -1 -11   1        3.56        3.62      2.59 o 
   0 -11   1      553.75      543.46      9.54 o 
   1 -11   1       22.59       22.09      2.00 o 
   2 -11   1        1.21        0.80      1.49 o 
   3 -11   1      592.59      594.22      8.74 o 
   4 -11   1       61.11       65.64      3.60 o 
   5 -11   1      302.65      304.55     10.84 o 
  -4 -10   1       15.71       18.07      2.72 o 
  -3 -10   1        7.82        5.40      2.74 o 
  -2 -10   1      157.74      162.55      5.33 o 
  -1 -10   1       82.54       82.41      5.73 o 
   0 -10   1       67.06       64.94      2.53 o 
   1 -10   1       34.67       35.30      1.74 o 
   2 -10   1      365.39      368.62      5.81 o 
   3 -10   1      258.71      266.45      4.57 o 
   4 -10   1       73.52       79.53      2.70 o 
   5 -10   1      244.98      247.48      4.11 o 
   6 -10   1      256.69      252.22      7.29 o 
   7 -10   1        0.79        2.80      1.79 o 
  -5  -9   1       87.63       90.77      6.90 o 
  -4  -9   1       83.32       88.94      3.81 o 
  -3  -9   1       21.23       20.20      2.44 o 
  -2  -9   1       18.08       17.91      1.87 o 
  -1  -9   1      817.59      818.98     18.64 o 
   0  -9   1       79.39       80.94      2.30 o 
   1  -9   1       36.17       33.96      1.57 o 
   2  -9   1     1364.08     1321.58     15.98 o 
   3  -9   1        8.94       11.53      0.99 o 
   4  -9   1        9.60        7.57      1.21 o 
   5  -9   1      683.29      675.47      7.69 o 
   6  -9   1        3.43        2.70      1.26 o 
   7  -9   1       31.04       34.56      1.75 o 
  -6  -8   1       10.30        7.49      3.30 o 
  -5  -8   1      268.23      282.94      6.41 o 
  -4  -8   1        3.43        0.78      1.91 o 
  -3  -8   1       17.40       14.54      2.05 o 
  -2  -8   1     1428.60     1412.10     21.31 o 
  -1  -8   1      303.64      314.74      4.84 o 
   0  -8   1       72.38       68.66      1.99 o 
   1  -8   1      765.92      758.26     10.72 o 
   2  -8   1       34.65       45.77      1.53 o 
   3  -8   1      158.85      154.11      1.84 o 
   4  -8   1      864.38      837.66      9.13 o 
   5  -8   1       80.08       79.05      2.96 o 
   6  -8   1      169.41      161.73      2.71 o 
   7  -8   1      630.87      633.60      7.26 o 
   8  -8   1       92.84       94.51      3.35 o 
  -6  -7   1       85.10       87.80      4.98 o 
  -5  -7   1       76.77       76.46      3.10 o 
  -4  -7   1       22.55       19.71      4.23 o 
  -3  -7   1      346.19      344.30      7.12 o 
  -2  -7   1      279.19      274.98      4.99 o 
  -1  -7   1      597.51      590.83      7.28 o 
   0  -7   1      916.36      945.56     10.33 o 
   1  -7   1      671.68      654.41      6.88 o 
   2  -7   1      219.18      227.87      2.30 o 
   3  -7   1       21.00       15.09      0.84 o 
   4  -7   1     1953.71     1872.60     21.36 o 
   5  -7   1       75.04       81.46      2.01 o 
   6  -7   1      220.53      216.75      3.39 o 
   7  -7   1      207.09      196.48      3.20 o 
   8  -7   1       15.31       14.82      2.87 o 
  -7  -6   1       27.04       26.72      3.25 o 
  -6  -6   1      136.88      143.10      5.44 o 
  -5  -6   1       47.36       41.97      2.75 o 
  -4  -6   1       43.05       42.87      5.30 o 
  -3  -6   1      922.93      935.08     16.71 o 
  -2  -6   1       44.38       39.36      1.44 o 
  -1  -6   1       13.22       13.17      0.87 o 
   0  -6   1     1874.46     1900.26     19.89 o 
   1  -6   1      418.30      423.61      3.73 o 
   2  -6   1      817.37      768.91      7.29 o 
   3  -6   1     1530.08     1580.81     15.37 o 
   4  -6   1      198.56      193.59      2.89 o 
   5  -6   1      523.79      557.67      6.87 o 
   6  -6   1      493.46      490.28      6.18 o 
   7  -6   1       57.41       62.58      2.15 o 
   8  -6   1      369.74      375.62      5.98 o 
   9  -6   1       53.29       53.49      2.80 o 
  -8  -5   1        2.45        5.48      2.63 o 
  -7  -5   1      611.52      604.80     15.40 o 
  -6  -5   1       22.50       22.10      2.46 o 
  -5  -5   1       84.01       90.50      3.02 o 
  -4  -5   1      690.78      679.30     12.22 o 
  -3  -5   1        7.58       11.23      1.21 o 
  -2  -5   1     1040.91     1022.03     15.36 o 
  -1  -5   1     1265.39     1324.01     15.32 o 
   0  -5   1      813.61      886.47      8.23 o 
   1  -5   1      680.65      689.25      6.11 o 
   2  -5   1     1360.96     1472.53     12.67 o 
   3  -5   1      418.06      392.42      4.96 o 
   4  -5   1     1441.26     1400.66     15.95 o 
   5  -5   1      818.80      803.18      8.48 o 
   6  -5   1      531.73      532.90      5.84 o 
   7  -5   1      279.44      279.93      3.87 o 
   8  -5   1      110.89      110.65      2.25 o 
   9  -5   1       45.38       43.38      2.21 o 
  -8  -4   1       71.36       72.64      3.97 o 
  -7  -4   1        1.52        1.27      2.01 o 
  -6  -4   1      202.90      203.90      6.08 o 
  -5  -4   1      245.59      254.91      7.01 o 
  -4  -4   1      180.87      173.19      3.67 o 
  -2  -4   1       14.19       17.79      1.50 o 
  -1  -4   1     1683.83     1735.92     18.24 o 
   0  -4   1      983.33     1001.42     10.79 o 
   1  -4   1     3076.39     3410.73     36.07 o 
   2  -4   1      427.43      396.67      3.82 o 
   3  -4   1      742.95      706.72      6.92 o 
   5  -4   1        7.58        7.84      0.77 o 
   6  -4   1     1336.79     1326.39     14.89 o 
   7  -4   1      748.24      758.90      8.85 o 
   8  -4   1       21.40       17.99      1.11 o 
   9  -4   1       82.51       87.00      2.09 o 
  -9  -3   1       31.34       29.97      2.44 o 
  -8  -3   1      140.99      141.51      4.69 o 
  -7  -3   1        3.07        2.76      1.70 o 
  -6  -3   1       12.86       11.22      1.66 o 
  -5  -3   1     1208.70     1249.29     29.39 o 
  -4  -3   1      264.55      276.65      3.74 o 
  -3  -3   1      887.18      884.43     11.19 o 
  -2  -3   1     2052.26     2103.06     30.10 o 
  -1  -3   1     1789.07     1916.00     21.67 o 
   0  -3   1     3477.36     3555.48     47.06 o 
   1  -3   1      410.42      457.30      7.27 o 
   2  -3   1      142.95      156.51      1.73 o 
   3  -3   1     3165.96     3263.77     42.85 o 
   4  -3   1      361.93      356.34      3.56 o 
   5  -3   1        2.05        2.73      0.53 o 
   6  -3   1       33.11       37.16      1.03 o 
   7  -3   1      161.40      155.48      2.30 o 
   8  -3   1        1.74        1.97      0.81 o 
   9  -3   1      201.45      200.86      3.15 o 
  -9  -2   1       54.63       51.68      2.75 o 
  -8  -2   1       64.90       58.64      2.80 o 
  -7  -2   1      462.09      486.19     11.84 o 
  -6  -2   1       78.55       76.53      2.70 o 
  -5  -2   1       56.51       62.30      2.15 o 
  -4  -2   1     1070.64     1111.00     16.12 o 
  -3  -2   1      488.00      520.08      7.92 o 
  -2  -2   1      238.68      284.83      6.29 o 
  -1  -2   1     5117.44     5437.63     79.81 o 
   0  -2   1       66.24       59.87      1.18 o 
   1  -2   1      696.34      772.79      8.95 o 
   3  -2   1      421.93      460.20      4.84 o 
   4  -2   1        2.71        2.46      0.57 o 
   5  -2   1     1840.56     1896.26     23.28 o 
   6  -2   1      538.48      552.66      8.61 o 
   7  -2   1       27.22       30.66      1.93 o 
   8  -2   1      311.27      319.45      6.22 o 
   9  -2   1       93.37       92.05      3.34 o 
  -6  -1   1      114.32      124.03      8.90 o 
  -5  -1   1      765.95      755.69     11.94 o 
  -4  -1   1     2433.77     2651.21     39.95 o 
  -3  -1   1      506.33      553.75     15.32 o 
  -2  -1   1     2089.87     2175.38     32.54 o 
  -1  -1   1     9409.79     9090.42    240.83 o 
   0  -1   1     2212.39     2398.71     31.20 o 
   1  -1   1     5561.20     5758.87    109.58 o 
   2  -1   1     1868.53     2022.03     36.68 o 
   3  -1   1       35.73       30.45      2.10 o 
   4  -1   1      359.04      360.25      7.85 o 
   5  -1   1     1805.70     1825.31     33.91 o 
   6  -1   1        0.13        0.58      1.39 o 
   7  -1   1       78.24       81.60      3.40 o 
  -7   0   1      123.49      116.58      3.14 o 
  -6   0   1      319.28      329.90      6.91 o 
  -5   0   1     1234.71     1251.11     23.24 o 
  -4   0   1      834.70      952.00     31.22 o 
  -3   0   1      487.47      494.36     13.88 o 
  -2   0   1     4711.42     5007.89    133.66 o 
  -1   0   1      575.38      597.63     11.37 o 
   0   0   1      831.25      814.09     15.51 o 
   1   0   1     2036.82     2105.73     55.76 o 
   2   0   1        3.42        6.30      0.77 o 
   4   0   1     1111.84     1064.02     20.47 o 
   5   0   1       35.32       36.24      3.40 o 
   6   0   1      231.98      231.47      4.49 o 
  -8   1   1      125.07      120.86      3.58 o 
  -7   1   1        2.91        5.43      1.58 o 
  -6   1   1     1821.75     1844.01     28.43 o 
  -5   1   1      223.92      221.55      5.17 o 
  -4   1   1       11.24       17.69      1.34 o 
  -3   1   1     2866.17     2890.63     56.42 o 
  -2   1   1       25.52       27.00      1.06 o 
  -1   1   1      831.51      806.51     14.68 o 
   0   1   1      287.85      302.51      4.82 o 
   1   1   1     8362.92     9367.58    219.43 o 
   2   1   1      124.92      144.93      4.21 o 
   3   1   1     1563.93     1603.10     27.96 o 
   4   1   1      895.26      936.29     10.51 o 
   5   1   1      158.52      156.30      2.47 o 
   6   1   1      385.47      389.83      9.41 o 
   7   1   1      238.00      242.00      6.22 o 
   8   1   1      174.39      171.12      4.85 o 
   9   1   1        5.61        5.94      1.71 o 
  -9   2   1       74.83       78.18      5.88 o 
  -8   2   1        5.56        6.21      1.09 o 
  -7   2   1      459.48      466.76      7.53 o 
  -6   2   1      816.71      813.70     12.30 o 
  -5   2   1      450.61      461.69      6.03 o 
  -4   2   1     1482.42     1586.87     23.03 o 
  -3   2   1      914.42      943.58      9.54 o 
  -2   2   1     1622.31     1798.19     26.42 o 
  -1   2   1     1146.56     1246.45     16.54 o 
   0   2   1     4265.44     4541.68     60.27 o 
   1   2   1     1331.03     1332.74     30.96 o 
   2   2   1     1123.08     1092.72     52.46 o 
   3   2   1     1968.68     1942.05     75.63 o 
   4   2   1      135.72      120.08      2.62 o 
   5   2   1      750.66      788.00     18.69 o 
   6   2   1      192.58      191.64      5.27 o 
   7   2   1      165.91      168.47      4.95 o 
   8   2   1      119.16      125.16      4.28 o 
   9   2   1       28.44       31.34      2.38 o 
  -9   3   1      154.35      163.43      2.47 o 
  -8   3   1      101.76      105.61      1.80 o 
  -7   3   1      673.17      688.20      7.98 o 
  -6   3   1       19.91       19.98      1.03 o 
  -5   3   1      527.88      534.60      6.20 o 
  -4   3   1     4079.35     4000.92     56.42 o 
  -3   3   1        0.29       -0.45      0.22 o 
  -2   3   1     1213.45     1384.59     13.30 o 
  -1   3   1     1542.76     1526.03     17.65 o 
   0   3   1      994.27     1029.13     12.20 o 
   1   3   1     1064.26     1127.72     12.88 o 
   2   3   1     1285.48     1358.56     22.22 o 
   3   3   1      259.97       -0.28      0.16 o 
   4   3   1      708.92      706.36     12.29 o 
   5   3   1      119.18      117.06      3.86 o 
   6   3   1       73.93       71.19      3.26 o 
   7   3   1      119.85      116.94      4.23 o 
   8   3   1       77.06       85.00      3.85 o 
  -9   4   1       72.85       75.59      3.05 o 
  -8   4   1      288.91      286.95      4.54 o 
  -7   4   1       33.00       32.82      1.64 o 
  -6   4   1      720.19      700.00      9.32 o 
  -5   4   1      341.63      326.72      4.15 o 
  -4   4   1      345.36      184.05      6.52 o 
  -3   4   1     1094.82     1115.77     11.77 o 
  -2   4   1     1618.10     1699.90     13.64 o 
  -1   4   1     1761.18     1960.65     19.20 o 
   0   4   1     1862.87     1931.99     22.79 o 
   1   4   1      720.79      719.97      8.42 o 
   2   4   1      633.48      676.20     10.23 o 
   3   4   1     2099.04     2037.81     34.92 o 
   4   4   1      157.72      149.38      3.43 o 
   5   4   1       35.17       29.65      1.55 o 
   6   4   1      632.69      643.71     16.05 o 
   7   4   1       39.52       39.37      2.89 o 
   8   4   1       10.73       12.52      2.55 o 
  -9   5   1      147.97      159.57      3.64 o 
  -8   5   1      458.24      461.73      5.90 o 
  -7   5   1      304.88      299.48      4.70 o 
  -6   5   1      844.30      851.09     10.02 o 
  -5   5   1     1551.45     1559.95     17.77 o 
  -4   5   1      979.79     1028.17     11.90 o 
  -3   5   1      656.27      691.82      6.42 o 
  -2   5   1      728.19      707.82      6.23 o 
  -1   5   1      259.33      234.56      2.22 o 
   0   5   1     2339.18     2513.78     26.07 o 
   1   5   1      328.42      336.02      4.62 o 
   2   5   1      388.28      389.74      6.31 o 
   3   5   1       71.56       61.85      2.31 o 
   4   5   1      103.20      104.90      2.98 o 
   5   5   1       54.89       60.40      2.43 o 
   6   5   1      331.25      325.10      9.15 o 
   7   5   1       14.11       16.42      2.81 o 
  -9   6   1      211.90      219.99      4.59 o 
  -8   6   1       80.02       85.47      2.38 o 
  -7   6   1      260.67      265.28      3.87 o 
  -6   6   1      240.50      235.50      3.12 o 
  -5   6   1      307.31      305.27      3.76 o 
  -4   6   1     1192.88     1156.40     12.09 o 
  -3   6   1      130.39      117.13      1.71 o 
  -2   6   1      517.73      490.07      4.54 o 
  -1   6   1     1752.75     1828.41     15.74 o 
   0   6   1       10.67       13.92      0.75 o 
   1   6   1       11.70       13.06      0.97 o 
   2   6   1     1384.08     1426.83     21.27 o 
   3   6   1      192.00      194.31      4.55 o 
   4   6   1       22.92       25.60      1.88 o 
   5   6   1      299.13      279.28     16.94 o 
   6   6   1        1.03        4.14      2.61 o 
   7   6   1        0.40       -0.26      2.86 o 
  -8   7   1      321.34      322.79      6.02 o 
  -7   7   1      141.57      143.58      2.47 o 
  -6   7   1      233.12      254.89      3.83 o 
  -5   7   1     1281.40     1277.10     13.43 o 
  -4   7   1      373.75      379.33      5.05 o 
  -3   7   1      292.19      269.06      2.80 o 
  -2   7   1     2026.99     2064.81     17.78 o 
  -1   7   1      163.62      162.47      2.41 o 
   0   7   1        8.99        8.12      1.02 o 
   1   7   1     1155.59     1159.66     15.11 o 
   2   7   1       52.47       60.83      3.59 o 
   3   7   1       33.80       28.54      2.05 o 
   4   7   1      170.19      165.30      4.39 o 
   5   7   1       72.18       63.21      3.07 o 
   6   7   1        0.17       -1.84      2.78 o 
  -8   8   1       45.51       48.28      2.59 o 
  -7   8   1        5.17        3.27      1.50 o 
  -6   8   1      209.75      201.73      3.42 o 
  -5   8   1      376.59      388.22      5.34 o 
  -4   8   1        4.72        4.49      1.17 o 
  -3   8   1      615.82      592.11      5.55 o 
  -2   8   1       60.29       78.14      1.73 o 
  -1   8   1        6.65        5.96      1.13 o 
   0   8   1      142.79      141.34      3.30 o 
   1   8   1      702.60      703.67     11.36 o 
   2   8   1        2.04        1.61      1.48 o 
   3   8   1       67.07       68.42      3.30 o 
   4   8   1      189.76      189.50      5.07 o 
   5   8   1       33.32       36.07      4.80 o 
  -7   9   1       53.46       59.49      2.88 o 
  -6   9   1      795.60      802.44     10.01 o 
  -5   9   1       33.42       37.03      2.27 o 
  -4   9   1       37.60       38.63      1.56 o 
  -3   9   1     1266.40     1281.18     15.48 o 
  -2   9   1       22.74       23.00      1.36 o 
  -1   9   1        6.00        7.32      1.33 o 
   0   9   1      469.57      455.60      6.82 o 
   1   9   1       12.11       12.56      1.66 o 
   2   9   1       50.16       49.41      3.06 o 
   3   9   1      536.10      537.99     10.95 o 
   4   9   1        1.45        4.78      2.49 o 
  -6  10   1       14.17       13.73      2.45 o 
  -5  10   1       22.14       24.21      2.32 o 
  -4  10   1      196.35      199.37      5.75 o 
  -3  10   1        8.41        8.18      1.55 o 
  -2  10   1      185.99      182.29      3.57 o 
  -1  10   1      369.40      339.67      5.95 o 
   0  10   1      103.80      105.53      3.15 o 
   1  10   1      148.72      147.52      3.62 o 
   2  10   1      105.36      115.65     11.98 o 
   3  10   1       32.28       37.94      4.50 o 
  -5  11   1      197.92      202.30      8.69 o 
  -4  11   1      338.02      331.36      8.32 o 
  -3  11   1        7.00        6.39      1.89 o 
  -2  11   1       31.88       32.53      2.39 o 
  -1  11   1      141.08      138.06      5.54 o 
   0  11   1      107.82      108.53      3.99 o 
   1  11   1       24.13       26.34      2.98 o 
   0 -12   2       24.09       23.37      2.60 o 
   1 -12   2       20.44       22.07      2.54 o 
   2 -12   2      113.14      111.77      4.20 o 
   3 -12   2        2.46        1.16      2.23 o 
   4 -12   2        9.20        5.10      5.31 o 
  -2 -11   2       96.68      102.78      4.62 o 
  -1 -11   2       28.25       32.62      2.28 o 
   0 -11   2        0.90        0.48      2.05 o 
   1 -11   2      540.16      519.78      7.82 o 
   2 -11   2       34.80       38.32      1.90 o 
   3 -11   2        3.27        4.39      1.58 o 
   4 -11   2       89.10       81.47      4.03 o 
   5 -11   2       47.15       49.53      4.93 o 
   6 -11   2       21.31       18.68      2.39 o 
  -4 -10   2       12.21        8.88      2.53 o 
  -3 -10   2      167.90      170.31      5.14 o 
  -2 -10   2       17.79       14.12      2.48 o 
  -1 -10   2       57.06       58.82      2.58 o 
   0 -10   2      329.44      321.69      6.68 o 
   1 -10   2       73.35       64.23      2.60 o 
   2 -10   2        1.00        0.49      1.33 o 
   3 -10   2      482.66      496.70      6.71 o 
   4 -10   2      652.93      654.12      9.73 o 
   5 -10   2        7.53        5.70      1.37 o 
   6 -10   2      112.65      108.30      2.71 o 
   7 -10   2      176.02      173.89      3.38 o 
  -5  -9   2        0.32       -1.65      2.16 o 
  -4  -9   2      120.86      118.78      4.15 o 
  -3  -9   2      279.88      281.25      8.15 o 
  -2  -9   2       71.65       68.36      2.65 o 
  -1  -9   2       60.23       59.77      2.36 o 
   0  -9   2      681.50      665.34      9.53 o 
   1  -9   2        0.40       -1.00      1.29 o 
   2  -9   2      152.55      146.35      2.49 o 
   3  -9   2      757.59      767.43      8.14 o 
   4  -9   2      195.34      187.49      2.98 o 
   5  -9   2      200.03      200.55      3.14 o 
   6  -9   2      740.35      744.10      8.40 o 
   7  -9   2       13.66       13.28      1.51 o 
  -6  -8   2        4.00        1.69      3.07 o 
  -5  -8   2        2.42       -1.71      1.85 o 
  -4  -8   2      448.92      424.14      8.64 o 
  -3  -8   2        1.74        1.41      1.69 o 
  -2  -8   2       54.36       51.55      2.17 o 
  -1  -8   2      138.04      134.25      2.65 o 
   0  -8   2        4.67        3.87      1.08 o 
   1  -8   2        4.07        3.25      0.96 o 
   2  -8   2      457.75      489.56      5.00 o 
   3  -8   2      232.58      195.26      2.15 o 
   4  -8   2       55.13       50.56      1.66 o 
   5  -8   2      768.67      732.31      9.04 o 
   6  -8   2       27.51       24.03      1.49 o 
   7  -8   2      136.48      138.19      2.80 o 
   8  -8   2      268.72      271.38      5.45 o 
  -7  -7   2        4.47        1.79      3.02 o 
  -6  -7   2        1.55        2.72      2.69 o 
  -5  -7   2       63.13       62.03      3.85 o 
  -4  -7   2       40.34       42.55      2.28 o 
  -3  -7   2       31.22       29.36      2.01 o 
  -2  -7   2      658.98      669.28      8.94 o 
  -1  -7   2     2247.52     2306.44     26.58 o 
   0  -7   2     1010.33     1007.51     10.98 o 
   1  -7   2     1060.91     1092.60     10.33 o 
   2  -7   2      847.44      890.81      7.93 o 
   3  -7   2      622.26      627.90      6.09 o 
   4  -7   2      500.59      505.91      6.39 o 
   5  -7   2      361.77      357.32      4.84 o 
   6  -7   2      562.43      559.87      7.08 o 
   7  -7   2       17.49       14.95      1.19 o 
   8  -7   2      257.54      243.81      4.95 o 
  -7  -6   2       81.29       73.38      4.23 o 
  -6  -6   2      121.35      116.89      4.95 o 
  -5  -6   2      474.01      470.28      8.90 o 
  -4  -6   2       40.10       36.79      1.93 o 
  -3  -6   2       33.27       27.60      2.13 o 
  -2  -6   2      590.13      596.60     10.47 o 
  -1  -6   2      339.50      337.29      3.97 o 
   0  -6   2      279.35      293.52      3.26 o 
   1  -6   2     1711.16     1761.55     15.15 o 
   2  -6   2      255.10      257.39      3.58 o 
   3  -6   2     1296.77     1203.36     11.81 o 
   4  -6   2      353.49      386.65      5.16 o 
   5  -6   2       37.15       34.81      1.37 o 
   6  -6   2      465.39      465.00      5.30 o 
   7  -6   2      276.42      270.49      4.51 o 
   8  -6   2       14.61       16.73      1.75 o 
   9  -6   2      155.07      162.38      3.87 o 
  -8  -5   2       13.30       13.19      2.69 o 
  -7  -5   2       46.75       44.85      3.14 o 
  -6  -5   2       74.81       72.08      3.67 o 
  -5  -5   2      150.29      143.07      5.00 o 
  -4  -5   2      224.47      217.29      4.56 o 
  -3  -5   2      568.13      535.02      9.79 o 
  -2  -5   2       21.42       23.61      0.95 o 
  -1  -5   2      897.78      884.37     11.88 o 
   0  -5   2     1412.00     1483.41     13.53 o 
   1  -5   2       10.93       13.88      0.61 o 
   2  -5   2     2066.35     2161.31     18.41 o 
   3  -5   2     1103.04     1152.10     11.14 o 
   4  -5   2      239.50      255.32      4.67 o 
   5  -5   2     1910.30     1937.94     19.66 o 
   6  -5   2      133.79      137.25      2.17 o 
   7  -5   2        0.03       -0.48      0.94 o 
   8  -5   2      433.28      440.88      5.63 o 
   9  -5   2       27.00       25.08      1.52 o 
  -8  -4   2        9.72       10.09      2.34 o 
  -7  -4   2       17.84       16.85      2.22 o 
  -6  -4   2     1100.55     1142.48     27.29 o 
  -5  -4   2      925.99      977.46     23.36 o 
  -4  -4   2      572.75      576.55     10.28 o 
  -2  -4   2     1239.78     1262.55     16.24 o 
  -1  -4   2      253.41      228.88      2.86 o 
   0  -4   2      888.53      923.94      9.97 o 
   1  -4   2     2044.79     2199.46     22.03 o 
   2  -4   2      346.59      443.11      3.77 o 
   3  -4   2      257.43      265.24      3.27 o 
   4  -4   2      985.04      930.95     29.49 o 
   5  -4   2      143.80      143.69      1.78 o 
   6  -4   2      952.99      921.76     10.53 o 
   7  -4   2      391.08      379.99      4.81 o 
   8  -4   2      431.64      430.83      5.93 o 
   9  -4   2        1.42        0.37      1.13 o 
  -9  -3   2       93.92       92.37      3.82 o 
  -8  -3   2       28.70       25.22      2.23 o 
  -7  -3   2       92.70       96.76      3.68 o 
  -6  -3   2      114.44      108.99      3.73 o 
  -5  -3   2      121.43      128.77      3.94 o 
  -4  -3   2      560.89      560.33      7.66 o 
  -3  -3   2     1033.97     1069.88     13.46 o 
  -2  -3   2     6996.67     7904.01    112.63 o 
  -1  -3   2       89.98       76.65      1.17 o 
   0  -3   2     1684.63     1832.99     24.42 o 
   1  -3   2     5985.02     6383.29    154.71 o 
   2  -3   2     2573.69     3023.32     30.31 o 
   3  -3   2     1009.64     1096.93     28.52 o 
   4  -3   2     1901.32     1913.71     17.86 o 
   5  -3   2        2.69        3.55      0.65 o 
   6  -3   2        7.27        8.54      0.70 o 
   7  -3   2      982.58      980.48     11.14 o 
   8  -3   2       51.88       53.40      1.48 o 
   9  -3   2        6.00        7.25      1.06 o 
  -9  -2   2      122.49      122.60      3.92 o 
  -8  -2   2      119.89      129.27      4.09 o 
  -7  -2   2       59.81       65.41      2.69 o 
  -6  -2   2     1050.09     1154.90     27.02 o 
  -5  -2   2      175.06      186.35      3.21 o 
  -4  -2   2       22.20       20.22      0.92 o 
  -3  -2   2     1426.66     1426.11     20.45 o 
  -2  -2   2        8.49        8.33      0.71 o 
  -1  -2   2      705.36      778.48     10.72 o 
   0  -2   2     6284.04     6338.65     88.43 o 
   1  -2   2      102.08       92.67      1.37 o 
   3  -2   2     2982.60     3157.65     39.15 o 
   4  -2   2      275.91      289.83      4.68 o 
   5  -2   2       79.06       88.95      2.08 o 
   6  -2   2     2352.55     2415.82     34.98 o 
   7  -2   2       46.11       46.58      1.86 o 
   8  -2   2       28.80       29.26      1.75 o 
   9  -2   2      151.89      151.72      4.71 o 
  -6  -1   2       88.46       89.34      2.54 o 
  -5  -1   2        4.99        7.83      1.07 o 
  -4  -1   2     2892.77     2968.52     44.69 o 
  -3  -1   2       44.73       38.45      1.49 o 
  -2  -1   2        0.12       -0.75      0.71 o 
  -1  -1   2     3952.58     4122.25    109.36 o 
   0  -1   2      133.87      129.29      1.89 o 
   1  -1   2        0.44       -1.37      0.68 o 
   3  -1   2     4058.41     4241.62     72.98 o 
   4  -1   2       75.90       75.94      2.06 o 
   5  -1   2      317.05      313.28      7.50 o 
   6  -1   2      498.56      500.66      7.81 o 
   7  -1   2       89.64       88.10      2.57 o 
   8  -1   2       63.67       63.40      2.82 o 
   9  -1   2       57.61       62.95      2.98 o 
  -7   0   2     1044.24     1045.07     16.69 o 
  -6   0   2        0.36        1.63      1.21 o 
  -5   0   2      589.19      594.28      9.66 o 
  -4   0   2     1360.73     1347.48     20.69 o 
  -3   0   2      896.09     1076.57     16.52 o 
  -2   0   2     1050.53     1032.64     15.62 o 
  -1   0   2     2947.21       -0.08      0.08 o 
   0   0   2       36.07       32.85      1.05 o 
   1   0   2     1391.50     1615.36     42.83 o 
   3   0   2       85.86       88.06     13.30 o 
   4   0   2      210.18      211.71      3.98 o 
   5   0   2     2211.98     2381.28     68.14 o 
   6   0   2        0.07        0.82      0.85 o 
   7   0   2      207.62      204.37      5.43 o 
   8   0   2      134.82      140.85      4.34 o 
   9   0   2        6.07        5.68      1.81 o 
  -8   1   2      410.43      424.93      7.88 o 
  -7   1   2       72.79       66.34      3.09 o 
  -6   1   2        4.10        4.72      1.66 o 
  -5   1   2     1805.99     1869.90     34.83 o 
  -4   1   2        3.24        4.88      1.02 o 
  -3   1   2      297.09      292.75      3.87 o 
  -1   1   2      770.05      770.34     12.21 o 
   0   1   2     1928.29     2016.11     27.24 o 
   2   1   2      364.37      420.37     11.44 o 
   3   1   2     1043.03     1080.82     15.55 o 
   4   1   2     1081.80     1061.32     24.21 o 
   5   1   2       16.28       12.49      1.13 o 
   6   1   2      368.04      364.30      9.03 o 
   7   1   2      214.30      214.25      5.84 o 
   8   1   2       43.46       42.91      2.69 o 
   9   1   2       15.84       14.72      2.12 o 
  -9   2   2      412.58      426.63      6.49 o 
  -8   2   2       95.76       97.86      2.15 o 
  -7   2   2       39.92       43.98      1.59 o 
  -6   2   2      810.98      854.81     12.89 o 
  -5   2   2      532.93      531.90      8.22 o 
  -4   2   2      780.08      832.33      7.86 o 
  -2   2   2     1618.77     1697.38     25.14 o 
  -1   2   2     1440.05     1552.22     23.65 o 
   0   2   2      129.55      111.73      1.94 o 
   1   2   2      605.28      583.51     21.07 o 
   2   2   2      737.23      680.83     88.27 o 
   3   2   2      193.72      180.68      2.55 o 
   4   2   2      373.95      360.20      5.33 o 
   5   2   2      492.60      503.35     12.30 o 
   6   2   2        8.81        9.55      1.60 o 
   7   2   2      155.94      159.35      4.94 o 
   8   2   2       98.54       94.68      3.77 o 
   9   2   2      220.06      220.50      6.57 o 
  -9   3   2       41.39       39.83      1.77 o 
  -8   3   2       76.07       72.68      1.62 o 
  -7   3   2      304.40      308.27      4.57 o 
  -6   3   2      589.88      614.33      8.69 o 
  -5   3   2        7.57        8.41      0.76 o 
  -3   3   2     1811.58     1937.70     21.37 o 
  -2   3   2     1109.58     1223.02     10.56 o 
  -1   3   2     2201.40     2387.11     25.32 o 
   0   3   2     2813.79     2840.64     33.19 o 
   1   3   2      277.78      269.64      3.72 o 
   2   3   2     2371.65     2427.87     35.76 o 
   3   3   2      746.53        0.23      0.16 o 
   4   3   2       34.39       31.78      1.52 o 
   5   3   2      509.28      519.50     12.90 o 
   6   3   2       96.43       92.72      3.74 o 
   7   3   2        7.04        3.84      2.02 o 
   8   3   2       24.73       19.83      2.45 o 
  -9   4   2       30.39       31.76      1.80 o 
  -8   4   2       71.57       71.94      2.00 o 
  -7   4   2      697.89      725.24      8.54 o 
  -6   4   2       22.57       23.50      1.28 o 
  -5   4   2      758.61      767.70      9.00 o 
  -4   4   2     4199.10     4076.35     49.88 o 
  -3   4   2        6.43        6.46      0.81 o 
  -2   4   2      863.41      843.77      7.36 o 
  -1   4   2      755.74      830.84      7.73 o 
   0   4   2        4.64        4.21      0.42 o 
   1   4   2     1310.55     1342.20     15.50 o 
   2   4   2       55.02       53.36      1.61 o 
   3   4   2      222.78      226.54      9.39 o 
   4   4   2      535.22      527.08      9.70 o 
   5   4   2      129.11      126.74      5.59 o 
   6   4   2        0.17        1.47      2.08 o 
   7   4   2      146.12      154.67      5.53 o 
   8   4   2       67.46       70.99      4.22 o 
  -9   5   2      348.93      361.01      6.30 o 
  -8   5   2      277.25      290.12      4.74 o 
  -7   5   2      138.70      137.57      3.31 o 
  -6   5   2      692.68      700.15      7.56 o 
  -5   5   2      420.39      410.20      4.68 o 
  -4   5   2        2.65        6.67      1.48 o 
  -3   5   2     2279.47     2274.27     21.86 o 
  -2   5   2      735.72      786.39      7.40 o 
  -1   5   2      429.57      417.60      3.88 o 
   0   5   2     1937.15     2001.78     20.85 o 
   1   5   2      232.14      217.27      3.32 o 
   2   5   2       96.96       94.01      2.33 o 
   3   5   2      490.23      455.04     10.49 o 
   4   5   2      939.48      942.90     16.82 o 
   5   5   2        7.50       10.02      1.56 o 
   6   5   2       57.19       59.86      3.89 o 
   7   5   2      185.89      172.93      6.14 o 
  -9   6   2       49.59       52.00      2.41 o 
  -8   6   2      260.77      263.41      5.02 o 
  -7   6   2      204.79      200.02      4.67 o 
  -6   6   2      536.74      539.98      6.78 o 
  -5   6   2      195.65      199.73      3.07 o 
  -4   6   2      198.16      209.65      3.87 o 
  -3   6   2      793.59      817.87      8.22 o 
  -2   6   2      116.26      116.23      1.60 o 
  -1   6   2      348.22      325.15      3.63 o 
   0   6   2      854.97      837.60     10.02 o 
   1   6   2       74.35       81.84      1.94 o 
   2   6   2        8.04        6.37      1.17 o 
   3   6   2      215.59      209.94      5.41 o 
   4   6   2       15.91       15.88      1.78 o 
   5   6   2       11.52        9.82      1.80 o 
   6   6   2      169.16      165.01      6.27 o 
   7   6   2        2.77        5.03      2.93 o 
  -8   7   2       15.35       16.68      2.01 o 
  -7   7   2      499.78      501.21      6.54 o 
  -6   7   2      170.70      176.06      3.09 o 
  -5   7   2        9.10       12.56      1.41 o 
  -4   7   2     1343.55     1341.85     15.56 o 
  -3   7   2        8.44       11.37      0.72 o 
  -2   7   2      126.37      105.60      1.64 o 
  -1   7   2     1362.21     1390.49     16.62 o 
   0   7   2      207.83      215.63      3.28 o 
   1   7   2      131.93      136.13      2.67 o 
   2   7   2     1276.50     1284.16     19.43 o 
   3   7   2       50.66       50.09      3.04 o 
   4   7   2       13.29        8.95      1.95 o 
   5   7   2       35.28       40.02      2.58 o 
   6   7   2       10.16       10.38      3.25 o 
  -8   8   2      417.38      419.46      7.44 o 
  -7   8   2       68.65       70.61      2.39 o 
  -6   8   2        3.36        4.84      1.34 o 
  -5   8   2      685.49      666.41      8.35 o 
  -4   8   2      255.75      260.39      3.95 o 
  -3   8   2       28.87       28.16      1.04 o 
  -2   8   2      220.13      219.87      3.42 o 
  -1   8   2      487.45      465.36      6.87 o 
   0   8   2       13.71       14.14      1.55 o 
   1   8   2        8.47        8.15      1.47 o 
   2   8   2      809.96      818.33     12.98 o 
   3   8   2      110.24      103.83      3.94 o 
   4   8   2       98.59       97.36      3.81 o 
   5   8   2       69.48       70.24      6.86 o 
  -7   9   2        1.27        0.53      1.62 o 
  -6   9   2      236.93      235.07      3.96 o 
  -5   9   2      313.85      306.43      5.23 o 
  -4   9   2        0.66        0.68      1.44 o 
  -3   9   2       67.88       66.23      2.25 o 
  -2   9   2     1014.23      977.57     13.56 o 
  -1   9   2      114.34      104.44      2.58 o 
   0   9   2       96.56       94.84      2.57 o 
   1   9   2      213.15      219.06      4.82 o 
   2   9   2       23.30       23.07      4.96 o 
   3   9   2      115.41      113.31      4.22 o 
   4   9   2       62.39       72.57      3.78 o 
  -6  10   2      295.28      297.10      7.57 o 
  -5  10   2       23.52       30.72      3.99 o 
  -4  10   2      106.27      107.98      4.26 o 
  -3  10   2      566.53      591.24      9.54 o 
  -2  10   2        2.12        0.96      1.59 o 
  -1  10   2      162.10      158.84      3.34 o 
   0  10   2       94.63       89.61      3.01 o 
   1  10   2       17.92       17.04      1.68 o 
   2  10   2       34.94       33.11      4.35 o 
   3  10   2       28.18       28.59      4.55 o 
  -5  11   2       63.13       65.25      5.38 o 
  -4  11   2        6.55        7.38      2.58 o 
  -3  11   2      538.11      571.26     18.48 o 
  -2  11   2      106.16      108.65      3.90 o 
  -1  11   2      120.46      120.43      6.77 o 
   0  11   2      133.81      136.43     10.16 o 
   1  11   2      138.26      145.08     11.28 o 
  -1 -12   3      123.00      120.70      6.94 o 
   0 -12   3        8.59        5.27      2.24 o 
   1 -12   3      138.41      136.28      4.54 o 
   2 -12   3      111.78      111.20      3.43 o 
   3 -12   3      123.78      127.24      4.37 o 
   4 -12   3      177.66      184.78      5.68 o 
  -3 -11   3       17.05       10.92      3.93 o 
  -2 -11   3        4.16        3.15      2.50 o 
  -1 -11   3      189.25      198.80      5.35 o 
   0 -11   3       58.85       60.29      2.58 o 
   1 -11   3        1.17       -0.60      1.46 o 
   2 -11   3      197.11      191.16      3.72 o 
   3 -11   3       18.65       20.01      1.72 o 
   4 -11   3        6.45        5.88      2.00 o 
   5 -11   3     1212.14     1229.19     23.62 o 
   6 -11   3        2.13        1.37      1.65 o 
  -4 -10   3        7.40        6.21      2.47 o 
  -3 -10   3        0.10        0.32      3.59 o 
  -2 -10   3      461.21      463.93     10.33 o 
  -1 -10   3        2.74        1.53      1.55 o 
   0 -10   3       10.62        7.02      1.60 o 
   1 -10   3     1062.28     1048.46     16.95 o 
   2 -10   3      108.87      101.20      2.84 o 
   3 -10   3        1.53        0.47      1.20 o 
   4 -10   3      297.55      290.43      5.22 o 
   5 -10   3        4.81        4.12      1.33 o 
   6 -10   3       50.19       49.76      2.02 o 
   7 -10   3      220.36      207.66      3.67 o 
  -5  -9   3        9.81        9.50      2.20 o 
  -4  -9   3       28.79       27.93      2.53 o 
  -3  -9   3       37.27       34.68      2.59 o 
  -2  -9   3       99.27      110.34      3.21 o 
  -1  -9   3       33.02       29.08      1.77 o 
   0  -9   3       45.70       45.61      2.33 o 
   1  -9   3      423.00      418.35      7.37 o 
   2  -9   3       81.97       85.71      1.92 o 
   3  -9   3      196.90      210.85      2.88 o 
   4  -9   3      743.22      716.53      8.92 o 
   5  -9   3      176.48      181.16      3.32 o 
   6  -9   3       66.59       63.59      2.14 o 
   7  -9   3      229.41      223.30      4.13 o 
  -6  -8   3       64.40       72.19      4.87 o 
  -5  -8   3        9.96        3.88      2.20 o 
  -4  -8   3       66.62       65.62      3.15 o 
  -3  -8   3      533.12      538.63     11.21 o 
  -2  -8   3       27.64       27.11      1.74 o 
  -1  -8   3      132.87      129.99      2.35 o 
   0  -8   3     1926.14     1963.64     23.47 o 
   1  -8   3       18.36       17.19      1.10 o 
   2  -8   3      332.20      324.38      3.82 o 
   3  -8   3     1605.51     1538.90     13.41 o 
   4  -8   3        0.63        2.21      1.08 o 
   5  -8   3      225.00      222.03      3.55 o 
   6  -8   3      331.30      328.21      4.74 o 
   7  -8   3      140.50      141.79      3.58 o 
   8  -8   3       85.54       88.23      3.13 o 
  -7  -7   3      133.88      129.33      5.76 o 
  -6  -7   3        0.93        1.96      2.68 o 
  -5  -7   3       31.08       26.70      2.03 o 
  -4  -7   3      460.78      449.56      8.78 o 
  -3  -7   3       18.52       20.78      1.88 o 
  -2  -7   3      170.47      167.07      2.80 o 
  -1  -7   3     1244.62     1281.62     13.81 o 
   0  -7   3        5.24        6.39      1.05 o 
   1  -7   3       25.43       24.05      0.90 o 
   2  -7   3      486.29      511.44      5.09 o 
   3  -7   3       48.95       69.62      2.40 o 
   4  -7   3     1021.34     1011.04     11.89 o 
   5  -7   3      308.33      297.85      4.19 o 
   6  -7   3      107.40      105.52      2.32 o 
   7  -7   3      447.20      446.33      5.84 o 
   8  -7   3      246.02      241.97      4.96 o 
  -7  -6   3       72.22       85.54      4.64 o 
  -6  -6   3       19.67       22.03      2.72 o 
  -5  -6   3       35.46       33.87      1.83 o 
  -4  -6   3      410.66      385.33      8.75 o 
  -3  -6   3      346.08      356.56      7.05 o 
  -2  -6   3      445.54      425.51      5.26 o 
  -1  -6   3      646.03      647.15      7.15 o 
   0  -6   3     1267.79     1249.27     12.24 o 
   1  -6   3      917.18      959.27      8.45 o 
   2  -6   3     1458.06     1471.75     13.53 o 
   3  -6   3      153.87      156.14      2.03 o 
   4  -6   3      156.32      188.02      2.58 o 
   5  -6   3     1068.37     1026.65     10.80 o 
   6  -6   3      192.17      188.62      2.65 o 
   7  -6   3      433.64      427.37      5.55 o 
   8  -6   3       26.69       23.97      1.44 o 
   9  -6   3        1.75        2.08      1.75 o 
  -8  -5   3       80.15       77.84      4.20 o 
  -7  -5   3        0.59       -0.67      2.19 o 
  -6  -5   3      205.55      205.27      6.44 o 
  -5  -5   3      445.33      448.17      8.27 o 
  -4  -5   3       97.23       92.41      2.64 o 
  -3  -5   3      195.87      212.00      4.66 o 
  -2  -5   3      842.64      869.08     11.43 o 
  -1  -5   3       32.17       26.12      1.15 o 
   0  -5   3     1011.67     1086.52      9.41 o 
   1  -5   3      282.29      245.55      2.58 o 
   2  -5   3        1.39        1.23      0.49 o 
   3  -5   3     1466.09     1433.24     13.74 o 
   4  -5   3      464.36      454.46      5.04 o 
   5  -5   3        9.93       11.36      0.78 o 
   6  -5   3     1037.76     1054.12     10.99 o 
   7  -5   3       65.24       62.28      1.86 o 
   8  -5   3       82.23       82.80      2.06 o 
   9  -5   3      360.97      364.02      6.33 o 
  -8  -4   3        1.73       -0.75      2.15 o 
  -7  -4   3      113.91      124.34      4.59 o 
  -6  -4   3      812.81      847.38     20.50 o 
  -5  -4   3       24.98       23.90      1.96 o 
  -4  -4   3      947.52      951.34     16.95 o 
  -2  -4   3        1.01        4.35      0.77 o 
  -1  -4   3     3895.06     3992.69     43.44 o 
   0  -4   3      428.52      483.66      5.40 o 
   1  -4   3      538.89      564.96      6.12 o 
   2  -4   3     4729.07     4949.10     41.69 o 
   3  -4   3      737.73      771.92      9.89 o 
   4  -4   3       92.65       48.65      2.06 o 
   5  -4   3      523.18      524.43      5.66 o 
   6  -4   3     1024.57     1029.47     11.71 o 
   7  -4   3      191.94      183.36      2.80 o 
   8  -4   3      147.24      144.78      2.54 o 
   9  -4   3      150.85      154.85      2.90 o 
  -9  -3   3       41.64       38.66      2.57 o 
  -8  -3   3      131.24      140.47      4.68 o 
  -7  -3   3       32.76       37.67      2.32 o 
  -6  -3   3       58.41       65.76      2.92 o 
  -5  -3   3      489.04      528.14      9.83 o 
  -4  -3   3      355.48      340.11      4.53 o 
  -3  -3   3      437.99      492.20      7.38 o 
  -2  -3   3      666.39      654.29      9.66 o 
  -1  -3   3      390.36      364.50      4.01 o 
   0  -3   3     1845.43     1912.81     22.39 o 
   1  -3   3      381.40      388.19      4.67 o 
   2  -3   3     5148.14     5492.14     50.96 o 
   3  -3   3      222.07      268.73      3.77 o 
   4  -3   3      770.73      750.21      7.20 o 
   5  -3   3     1684.97     1709.92     18.90 o 
   6  -3   3      673.36      671.19      8.00 o 
   7  -3   3      131.38      133.03      2.18 o 
   8  -3   3      370.51      379.78      5.25 o 
   9  -3   3        0.55        0.34      1.09 o 
  -9  -2   3       55.38       55.03      2.83 o 
  -8  -2   3      238.64      258.98      6.86 o 
  -7  -2   3      251.34      274.77      7.10 o 
  -6  -2   3        3.68        5.69      1.08 o 
  -5  -2   3      892.25      906.46     13.35 o 
  -4  -2   3       98.67      103.44      2.04 o 
  -3  -2   3      276.72      290.56      5.94 o 
  -2  -2   3     3839.72     3748.12    107.68 o 
  -1  -2   3     1786.97     1880.36     24.33 o 
   0  -2   3      243.57      230.35      2.84 o 
   1  -2   3     6314.75     6551.63     83.43 o 
   2  -2   3       71.37       71.21      1.44 o 
   3  -2   3       51.53       57.74      1.21 o 
   4  -2   3     2973.91     2998.15     37.26 o 
   5  -2   3       89.01       91.35      2.41 o 
   6  -2   3      101.78       99.70      2.43 o 
   7  -2   3       60.16       61.25      2.21 o 
   8  -2   3       80.93       83.30      3.00 o 
   9  -2   3        7.23        9.46      1.45 o 
  -7  -1   3       33.67       32.38      3.44 o 
  -6  -1   3     1274.65     1286.55     20.05 o 
  -5  -1   3       42.21       44.24      1.71 o 
  -4  -1   3      155.73      164.90      2.17 o 
  -3  -1   3     3346.15     3533.88     43.75 o 
  -1  -1   3     1188.17     1209.23     18.23 o 
   0  -1   3     2281.24     2289.01    113.04 o 
   1  -1   3     2162.48     2370.13     37.09 o 
   2  -1   3      578.25      674.01     18.21 o 
   3  -1   3     1008.28      971.06     10.95 o 
   4  -1   3      744.10      749.84     14.02 o 
   5  -1   3      248.92      247.40      4.19 o 
   6  -1   3      553.73      558.64      8.68 o 
   7  -1   3      376.93      376.85      9.51 o 
   8  -1   3      192.69      181.03      5.39 o 
   9  -1   3      120.18      123.83      4.38 o 
  -8   0   3        6.11        1.22      2.97 o 
  -7   0   3      338.98      358.20      6.60 o 
  -6   0   3      687.25      685.12     11.23 o 
  -5   0   3        7.02       13.93      1.19 o 
  -4   0   3      525.86      525.74      8.51 o 
  -3   0   3     9099.15     9972.28    143.71 o 
  -1   0   3     2450.37     2426.61     67.01 o 
   0   0   3    10421.05    10779.43    238.19 o 
   1   0   3    19111.67    20342.94    347.65 o 
   2   0   3     1174.29     1251.99     22.02 o 
   3   0   3     1567.77     1422.40     98.93 o 
   4   0   3       10.98       11.52      1.02 o 
   5   0   3      137.59      131.60      2.56 o 
   6   0   3      729.23      722.76     17.22 o 
   7   0   3       20.38       22.55      1.84 o 
   8   0   3       58.79       60.18      3.15 o 
   9   0   3      158.51      155.70      5.16 o 
  -9   1   3        4.16        4.74      3.63 o 
  -8   1   3       52.74       55.63      1.76 o 
  -7   1   3      215.94      237.00      3.82 o 
  -6   1   3        0.33        1.69      0.54 o 
  -5   1   3      338.55      367.91      4.48 o 
  -4   1   3     1746.50     1755.19     19.63 o 
  -3   1   3     1687.40     2078.41     19.66 o 
  -2   1   3       37.47       28.40      1.22 o 
  -1   1   3     5039.49     5199.34     70.37 o 
   0   1   3      699.57      739.37     11.38 o 
   1   1   3     2079.67     2158.73     37.19 o 
   3   1   3       65.49       76.85      1.94 o 
   4   1   3     1196.26     1199.73     17.03 o 
   5   1   3       60.15       57.25      2.42 o 
   6   1   3      126.36      124.01      3.97 o 
   7   1   3      172.03      172.06      5.19 o 
   8   1   3       78.94       83.81      3.70 o 
   9   1   3       13.60       12.10      2.38 o 
  -9   2   3        6.58        7.00      1.06 o 
  -8   2   3      759.54      793.52      9.58 o 
  -7   2   3      124.20      121.49      2.93 o 
  -6   2   3      408.35      404.00      4.52 o 
  -5   2   3     1512.65     1565.05     17.32 o 
  -4   2   3      642.65      675.54      8.13 o 
  -3   2   3      540.02      548.05     11.76 o 
  -2   2   3     1859.98     1878.75     26.78 o 
  -1   2   3     1294.15     1422.10     18.60 o 
   0   2   3      876.52      880.66      9.55 o 
   1   2   3      109.64       91.17      1.60 o 
   2   2   3     4353.12     4887.11    151.04 o 
   3   2   3     1271.35      763.25     19.70 o 
   4   2   3      493.68      494.66      6.35 o 
   5   2   3      187.99      180.47      5.21 o 
   6   2   3      363.91      377.35      9.74 o 
   7   2   3      145.97      131.62      4.49 o 
   8   2   3      114.81      119.70      4.49 o 
  -9   3   3       66.06       70.11      2.29 o 
  -8   3   3      648.99      682.92      8.46 o 
  -7   3   3      138.57      138.62      2.42 o 
  -6   3   3      223.60      226.90      3.07 o 
  -5   3   3     1578.57     1587.99     14.94 o 
  -3   3   3      593.17      622.76      6.73 o 
  -2   3   3      313.13      314.05      3.08 o 
  -1   3   3     1568.30     1623.10     17.36 o 
   0   3   3      905.19      973.83      9.78 o 
   1   3   3     1585.44     1591.20     20.09 o 
   2   3   3      349.51      347.31      6.97 o 
   4   3   3      484.65      518.84      9.47 o 
   5   3   3       49.91       47.68      1.76 o 
   6   3   3      469.71      472.94     12.12 o 
   7   3   3        2.78        1.29      2.08 o 
   8   3   3       61.69       61.64      3.84 o 
  -9   4   3      275.21      292.96      7.22 o 
  -8   4   3      476.44      499.51      6.54 o 
  -7   4   3      277.94      281.66      4.42 o 
  -6   4   3     1021.63     1045.10     13.57 o 
  -5   4   3        1.03        2.08      0.93 o 
  -4   4   3     1526.36     1535.54     17.41 o 
  -3   4   3     1450.03     1442.11     15.14 o 
  -2   4   3       31.51       29.24      0.76 o 
  -1   4   3     3170.13     3379.23     28.67 o 
   0   4   3        8.81       10.97      0.49 o 
   1   4   3       12.71       10.14      0.75 o 
   2   4   3     1089.71     1104.12     16.46 o 
   3   4   3      198.55      196.02      6.94 o 
   4   4   3       34.87       45.54      2.11 o 
   5   4   3      338.67      336.07      8.87 o 
   6   4   3       17.55       14.93      2.36 o 
   7   4   3       12.32       10.22      2.60 o 
   8   4   3       73.31       74.08      4.44 o 
  -9   5   3       37.56       37.72      2.09 o 
  -8   5   3      323.01      323.23      4.77 o 
  -7   5   3       37.67       35.24      1.64 o 
  -6   5   3        2.25        2.38      0.91 o 
  -5   5   3     1168.13     1167.24     13.50 o 
  -4   5   3      353.54      349.05      4.53 o 
  -3   5   3     1523.05     1537.89     14.94 o 
  -2   5   3     1618.72     1629.03     16.02 o 
  -1   5   3      339.30      369.30      3.50 o 
   0   5   3      264.89      293.60      3.25 o 
   1   5   3     1521.18     1549.38     19.81 o 
   2   5   3      289.70      288.14      5.76 o 
   3   5   3       43.05       43.42      2.18 o 
   4   5   3      508.32      510.24      9.71 o 
   5   5   3      107.27      108.93      4.18 o 
   6   5   3        0.06       -1.27      2.36 o 
   7   5   3       96.41       99.15      4.90 o 
  -9   6   3      207.03      211.42      4.55 o 
  -8   6   3      201.87      202.03      4.29 o 
  -7   6   3      266.29      270.65      4.22 o 
  -6   6   3      588.71      590.71      7.37 o 
  -5   6   3      982.22      995.95     11.73 o 
  -4   6   3      364.59      358.12      4.74 o 
  -3   6   3      669.35      704.37      6.76 o 
  -2   6   3     1498.20     1539.68     14.21 o 
  -1   6   3      264.36      238.24      2.89 o 
   0   6   3       74.24       75.85      1.53 o 
   1   6   3     1686.45     1738.15     22.22 o 
   2   6   3       96.40       97.85      3.33 o 
   3   6   3       85.30       87.99      3.23 o 
   4   6   3       98.17       99.38      3.37 o 
   5   6   3        0.47       -1.16      1.81 o 
   6   6   3        5.80        1.93      2.85 o 
  -8   7   3       68.50       73.62      2.89 o 
  -7   7   3        7.18        7.10      1.36 o 
  -6   7   3      628.26      620.69      7.83 o 
  -5   7   3       14.21       14.82      1.28 o 
  -4   7   3      137.91      138.15      2.87 o 
  -3   7   3      941.63      961.75      9.14 o 
  -2   7   3       25.03       23.45      1.06 o 
  -1   7   3      135.73      129.33      2.52 o 
   0   7   3      979.04      961.14     12.95 o 
   1   7   3       16.26       18.29      1.16 o 
   2   7   3       14.64       13.68      1.87 o 
   3   7   3      502.78      486.26      9.66 o 
   4   7   3       17.54       18.11      2.55 o 
   5   7   3       21.45       19.82      2.31 o 
   6   7   3       46.51       49.09      4.21 o 
  -8   8   3       24.21       27.72      3.62 o 
  -7   8   3      665.37      674.10      9.35 o 
  -6   8   3      128.27      128.53      4.30 o 
  -5   8   3       96.70       98.12      2.68 o 
  -4   8   3      902.70      873.28     11.88 o 
  -3   8   3      312.75      322.09      4.18 o 
  -2   8   3       55.77       60.69      1.89 o 
  -1   8   3      624.83      607.61      8.73 o 
   0   8   3      102.29      100.27      2.51 o 
   1   8   3       39.34       37.02      1.69 o 
   2   8   3      182.14      185.85      4.22 o 
   3   8   3        5.40        4.12      2.04 o 
   4   8   3       22.92       23.58      2.52 o 
   5   8   3       24.21       26.04      2.68 o 
  -7   9   3      188.01      192.37      4.53 o 
  -6   9   3       55.38       49.77      3.04 o 
  -5   9   3       80.73       78.23      2.73 o 
  -4   9   3      743.78      749.04     15.43 o 
  -3   9   3      156.28      155.90      3.68 o 
  -2   9   3       70.02       65.90      2.22 o 
  -1   9   3       60.74       63.25      2.19 o 
   0   9   3       71.80       72.45      2.64 o 
   1   9   3       62.55       61.10      2.28 o 
   2   9   3      152.63      159.65      5.17 o 
   3   9   3        5.77        4.75      2.44 o 
   4   9   3       20.66       22.13      2.79 o 
  -6  10   3       46.10       46.71      2.70 o 
  -5  10   3      475.24      458.91     14.59 o 
  -4  10   3        2.69        4.06      2.36 o 
  -3  10   3      141.92      147.75      3.39 o 
  -2  10   3      677.12      663.01      9.66 o 
  -1  10   3       49.15       45.57      2.30 o 
   0  10   3       72.28       74.51      2.94 o 
   1  10   3       47.66       45.79      2.65 o 
   2  10   3        1.41        6.63      2.62 o 
  -4  11   3       91.83       87.89      4.36 o 
  -3  11   3        5.72        6.02      2.41 o 
  -2  11   3       21.22       21.79      4.60 o 
  -1  11   3      170.96      164.97      4.96 o 
   0  11   3      101.64      108.03      4.18 o 
  -1 -12   4       82.94       87.54      6.72 o 
   0 -12   4      184.06      203.89      7.42 o 
   1 -12   4       29.68       27.03      2.63 o 
   2 -12   4       29.64       33.31      2.58 o 
   3 -12   4      251.91      263.88     17.15 o 
   4 -12   4      399.08      403.85     13.64 o 
  -3 -11   4       43.60       45.40      4.80 o 
  -2 -11   4       15.92       14.39      2.71 o 
  -1 -11   4       31.12       31.08      2.08 o 
   0 -11   4      349.16      332.85      8.33 o 
   1 -11   4       72.52       74.98      2.82 o 
   2 -11   4        3.04        0.09      1.45 o 
   3 -11   4      328.72      326.63      5.41 o 
   4 -11   4       49.19       49.23      2.36 o 
   5 -11   4       33.49       37.73      5.82 o 
   6 -11   4      632.74      620.16      8.00 o 
  -4 -10   4      130.42      137.85      4.60 o 
  -3 -10   4       55.55       53.11      3.12 o 
  -2 -10   4       11.68        9.98      2.42 o 
  -1 -10   4      614.90      630.79     12.43 o 
   0 -10   4       32.50       31.91      1.88 o 
   1 -10   4        4.11        2.70      1.57 o 
   2 -10   4      762.41      772.70      9.87 o 
   3 -10   4        3.61        5.18      1.14 o 
   4 -10   4       48.17       47.24      2.16 o 
   5 -10   4       30.61       30.37      2.68 o 
   6 -10   4      137.31      138.13      4.06 o 
   7 -10   4       82.14       80.36      2.86 o 
  -5  -9   4      139.52      134.38      7.84 o 
  -4  -9   4       14.37       13.37      2.33 o 
  -3  -9   4        4.03        1.98      1.93 o 
  -2  -9   4      177.44      179.49      4.67 o 
  -1  -9   4      451.60      453.26      6.79 o 
   0  -9   4       59.65       58.58      2.02 o 
   1  -9   4      440.65      438.61      6.70 o 
   2  -9   4      532.11      532.12      6.41 o 
   3  -9   4      137.30      135.92      2.24 o 
   4  -9   4      274.81      271.81      4.17 o 
   5  -9   4      719.85      690.88      8.71 o 
   6  -9   4      140.09      146.42      2.99 o 
   7  -9   4       42.64       36.18      1.98 o 
  -6  -8   4       23.04       21.46      3.49 o 
  -5  -8   4      399.19      392.04      8.03 o 
  -4  -8   4      158.57      146.68      4.21 o 
  -3  -8   4       37.77       34.28      2.34 o 
  -2  -8   4      514.87      516.69      8.52 o 
  -1  -8   4      719.11      710.43      8.70 o 
   0  -8   4        9.82        8.15      1.07 o 
   1  -8   4     1759.58     1757.62     19.12 o 
   2  -8   4       62.54       58.63      1.48 o 
   3  -8   4      546.92      547.98      5.52 o 
   4  -8   4      608.36      607.34      7.62 o 
   5  -8   4      125.70      114.49      2.49 o 
   6  -8   4      271.76      274.15      4.16 o 
   7  -8   4      255.07      249.08      4.93 o 
   8  -8   4       45.23       48.43      2.50 o 
  -7  -7   4       25.08       26.73      3.42 o 
  -6  -7   4      200.11      202.15      6.99 o 
  -5  -7   4        4.23        3.75      1.62 o 
  -4  -7   4       48.48       45.04      2.41 o 
  -3  -7   4     1151.91     1073.55     19.22 o 
  -2  -7   4        7.22        6.16      0.85 o 
  -1  -7   4      214.81      220.17      2.90 o 
   0  -7   4       51.58       52.68      1.22 o 
   1  -7   4      108.16      109.73      1.63 o 
   2  -7   4      233.00      233.74      2.66 o 
   3  -7   4      249.45      255.64      3.06 o 
   4  -7   4     1039.74      910.99     10.82 o 
   5  -7   4      764.99      726.39      7.95 o 
   6  -7   4      386.99      357.45      4.39 o 
   7  -7   4       47.51       45.25      1.75 o 
   8  -7   4      157.93      157.69      3.88 o 
  -7  -6   4       25.20       26.93      3.09 o 
  -6  -6   4       76.13       72.88      4.25 o 
  -5  -6   4       91.83       93.26      3.38 o 
  -4  -6   4       53.56       65.00      2.46 o 
  -3  -6   4      352.36      345.35      6.84 o 
  -2  -6   4      843.30      872.27     10.26 o 
  -1  -6   4     1365.84     1361.07     13.41 o 
   0  -6   4     3464.39     3526.37     33.71 o 
   1  -6   4     3289.75     3251.08     36.58 o 
   2  -6   4      309.88      300.99      3.17 o 
   3  -6   4      399.69      430.72      4.23 o 
   4  -6   4      963.99      961.11     10.12 o 
   5  -6   4      687.36      704.43      7.63 o 
   6  -6   4      184.24      176.83      2.60 o 
   7  -6   4      325.16      322.84      4.46 o 
   8  -6   4       62.74       63.15      2.01 o 
   9  -6   4       32.64       36.08      2.21 o 
  -8  -5   4       79.63       81.41      4.34 o 
  -7  -5   4      280.87      287.28      8.29 o 
  -6  -5   4      402.10      412.45     10.93 o 
  -5  -5   4      159.88      149.79      3.42 o 
  -4  -5   4      735.48      706.54     12.66 o 
  -3  -5   4      153.22      160.47      3.22 o 
  -2  -5   4      461.79      474.15      5.20 o 
  -1  -5   4      541.33      569.78      7.25 o 
   0  -5   4      233.20      270.12      2.63 o 
   1  -5   4     1806.78     1870.05     16.01 o 
   2  -5   4      934.39     1003.42      8.67 o 
   3  -5   4       82.54       80.73      1.43 o 
   4  -5   4     1188.35     1156.04     11.95 o 
   5  -5   4       23.58       19.64      0.90 o 
   6  -5   4        1.78        3.14      0.73 o 
   7  -5   4      857.49      854.66     10.07 o 
   8  -5   4      116.45      113.44      2.37 o 
   9  -5   4        5.39        6.95      1.73 o 
  -8  -4   4      103.34      111.04      4.57 o 
  -7  -4   4       22.68       19.86      2.32 o 
  -6  -4   4      218.98      226.42      6.50 o 
  -5  -4   4        7.91        8.80      1.62 o 
  -4  -4   4        1.38        1.85      0.82 o 
  -3  -4   4     1035.99     1009.92     18.84 o 
  -2  -4   4       16.01       12.44      0.81 o 
  -1  -4   4      303.12      360.98      4.13 o 
   0  -4   4     4040.31     4146.83     40.28 o 
   1  -4   4     1200.75     1317.35     11.11 o 
   2  -4   4      126.78      161.42      2.17 o 
   3  -4   4     3425.52     3394.79     45.50 o 
   4  -4   4      726.91      715.64     19.77 o 
   5  -4   4        4.69        6.29      0.97 o 
   6  -4   4      727.40      731.51      8.55 o 
   7  -4   4        5.52        8.26      1.02 o 
   8  -4   4       28.43       28.90      1.73 o 
   9  -4   4      169.36      174.75      3.49 o 
  -9  -3   4        2.40        0.93      1.97 o 
  -8  -3   4       58.57       59.23      3.29 o 
  -7  -3   4      307.61      330.64      8.66 o 
  -6  -3   4      187.46      200.58      5.68 o 
  -5  -3   4     1836.11     1966.71     34.73 o 
  -4  -3   4     2969.98     2956.59     39.35 o 
  -3  -3   4      602.13      601.05     11.44 o 
  -2  -3   4      785.42      832.15     12.21 o 
  -1  -3   4     1240.83     1194.19     12.59 o 
   0  -3   4      554.72      572.03      6.17 o 
   1  -3   4      126.33      146.46      1.84 o 
   2  -3   4      677.42      711.64      7.46 o 
   3  -3   4      323.86      291.97      4.34 o 
   4  -3   4        2.77        3.93      0.56 o 
   5  -3   4      463.50      453.97      5.42 o 
   6  -3   4      318.82      309.82      3.97 o 
   7  -3   4      215.47      207.05      2.99 o 
   8  -3   4      105.30      106.12      2.25 o 
   9  -3   4      143.81      146.93      3.11 o 
  -9  -2   4       41.93       44.61      2.80 o 
  -8  -2   4       89.53      100.30      3.67 o 
  -7  -2   4       82.40       87.17      3.28 o 
  -6  -2   4        4.37        3.52      1.23 o 
  -5  -2   4      245.08      259.93      4.35 o 
  -4  -2   4     1511.96     1529.46     22.19 o 
  -3  -2   4       45.87       44.96      1.05 o 
  -2  -2   4     1252.19     1258.41     23.13 o 
  -1  -2   4    10123.68    10101.94    655.91 o 
   0  -2   4     1564.43     1771.10     21.78 o 
   2  -2   4     5380.40     5609.03     69.62 o 
   3  -2   4      229.92      274.36      3.85 o 
   4  -2   4      612.43      648.49      7.53 o 
   5  -2   4     1648.93     1610.63     23.62 o 
   6  -2   4        2.30        2.30      1.13 o 
   7  -2   4       73.59       73.42      2.79 o 
   8  -2   4      390.20      392.75     10.27 o 
   9  -2   4        7.82        7.79      1.60 o 
  -9  -1   4        4.19        4.15      1.49 o 
  -8  -1   4      612.98      652.71     15.62 o 
  -7  -1   4       36.02       37.38      1.65 o 
  -6  -1   4        7.23        7.64      0.95 o 
  -5  -1   4     1670.08     1704.38     24.74 o 
  -4  -1   4      217.28      237.06      3.87 o 
  -3  -1   4       94.75      118.93      1.31 o 
  -2  -1   4     5422.42     5735.50    150.32 o 
  -1  -1   4      373.68      381.51      7.33 o 
   0  -1   4       25.13       27.59      1.84 o 
   1  -1   4     1685.42     1596.70     21.29 o 
   2  -1   4       11.44        2.86      3.80 o 
   3  -1   4       41.50       38.43      1.42 o 
   4  -1   4      523.22      535.05      5.65 o 
   5  -1   4      358.22      339.82      5.55 o 
   6  -1   4      392.43      404.95      6.64 o 
   7  -1   4      614.93      628.44     15.42 o 
   8  -1   4        2.22        3.16      1.96 o 
   9  -1   4       67.51       65.04      3.65 o 
  -8   0   4       48.82       52.71      2.35 o 
  -7   0   4       21.94       18.19      1.36 o 
  -6   0   4      730.26      744.07      9.95 o 
  -5   0   4      340.10      348.02      4.45 o 
  -4   0   4      355.35      354.57      4.25 o 
  -3   0   4      350.25      306.08      3.06 o 
  -1   0   4     1304.77     1454.96     27.90 o 
   0   0   4     6952.01     7000.67    106.36 o 
   1   0   4     1645.02     1551.28     22.53 o 
   2   0   4      898.66      882.73     23.88 o 
   3   0   4     1133.01     1164.46     17.97 o 
   4   0   4      962.65      952.15     10.79 o 
   5   0   4      159.70      157.64      3.43 o 
   6   0   4       80.78       79.66      3.23 o 
   7   0   4      166.97      166.02      5.18 o 
   8   0   4       39.92       33.98      2.66 o 
   9   0   4       33.47       30.25      2.76 o 
  -9   1   4      234.76      241.89      4.21 o 
  -8   1   4       26.50       27.71      1.42 o 
  -7   1   4      260.55      260.65      4.14 o 
  -6   1   4     2355.09     2333.11     29.80 o 
  -5   1   4      384.15      396.03      4.58 o 
  -4   1   4      518.52      534.15      4.93 o 
  -3   1   4     2350.46     2505.68     53.70 o 
  -2   1   4      336.87      451.26      4.95 o 
  -1   1   4       87.28       84.72      1.30 o 
   0   1   4     1438.40     1524.02     19.84 o 
   1   1   4      958.71     1076.69     24.08 o 
   2   1   4      900.56      960.38     17.88 o 
   3   1   4     1357.12     1288.40     23.78 o 
   4   1   4       14.45       19.05      3.40 o 
   5   1   4      368.46      346.05      8.81 o 
   6   1   4      293.99      299.49      7.97 o 
   7   1   4        0.41        1.22      1.85 o 
   8   1   4      178.91      171.94      5.69 o 
  -9   2   4        1.77        2.60      1.15 o 
  -8   2   4       48.82       48.74      1.60 o 
  -7   2   4      655.18      687.84     10.09 o 
  -6   2   4       73.95       65.85      1.49 o 
  -5   2   4      463.05      450.41      5.57 o 
  -3   2   4       25.42       25.10      0.86 o 
  -2   2   4     1981.04     2145.36     19.51 o 
  -1   2   4     1207.26     1225.80     14.28 o 
   0   2   4      415.12      424.34      5.16 o 
   1   2   4     2737.93     2701.13     49.25 o 
   2   2   4     3728.65     4063.49    106.14 o 
   3   2   4        2.07        0.06      0.26 o 
   4   2   4     1303.90     1276.10     26.07 o 
   5   2   4      543.01      578.62     14.30 o 
   6   2   4        0.25       -1.42      1.70 o 
   7   2   4      153.59      157.67      5.38 o 
   8   2   4       20.59       22.50      2.67 o 
  -9   3   4      193.58      201.49      3.95 o 
  -8   3   4      102.18      102.66      2.83 o 
  -7   3   4      424.07      432.36      5.64 o 
  -6   3   4      250.89      268.21      3.75 o 
  -5   3   4      888.28      888.21      9.52 o 
  -4   3   4      871.08      866.90     16.76 o 
  -3   3   4     3210.64     3344.27     37.97 o 
  -2   3   4     1207.17     1292.02     11.82 o 
  -1   3   4     1134.01     1144.31      9.94 o 
   0   3   4      859.55      836.22      7.73 o 
   1   3   4       39.38       37.22      1.32 o 
   2   3   4       66.09       56.40      1.66 o 
   3   3   4      132.27      128.77      3.17 o 
   4   3   4       96.28       78.32      2.47 o 
   5   3   4       33.93       29.45      1.58 o 
   6   3   4       57.96       61.36      3.66 o 
   7   3   4      101.80      100.80      4.47 o 
   8   3   4       15.62       17.00      2.80 o 
  -9   4   4      212.87      217.75      4.32 o 
  -8   4   4       55.61       54.19      1.94 o 
  -7   4   4      167.77      162.20      2.85 o 
  -6   4   4      214.69      212.67      2.87 o 
  -5   4   4      111.30      118.23      2.09 o 
  -4   4   4      463.97      452.22      5.57 o 
  -3   4   4     1107.47     1108.62     11.76 o 
  -2   4   4      658.34      696.35      7.06 o 
  -1   4   4      780.38      826.63      6.93 o 
   0   4   4     3336.94     3461.75     31.10 o 
   1   4   4      217.07      211.12      2.90 o 
   2   4   4       21.80       19.09      1.16 o 
   3   4   4     1551.79     1534.90     26.74 o 
   4   4   4        2.02        3.68      3.20 o 
   5   4   4        3.57        4.26      2.05 o 
   6   4   4      207.51      214.92      6.87 o 
   7   4   4        2.63        5.01      2.62 o 
  -9   5   4      133.36      147.77      4.70 o 
  -8   5   4       79.35       85.93      2.34 o 
  -7   5   4      976.86      991.82     12.00 o 
  -6   5   4      297.07      307.14      4.23 o 
  -5   5   4        1.11        1.73      0.88 o 
  -4   5   4     1598.56     1619.90     18.46 o 
  -3   5   4      957.66      943.90     10.17 o 
  -2   5   4      121.99      114.21      1.57 o 
  -1   5   4     1208.50     1193.49     10.42 o 
   0   5   4      669.74      736.21      8.95 o 
   1   5   4       65.43       73.09      1.61 o 
   2   5   4      859.30      874.95     11.46 o 
   3   5   4       60.11       56.42      2.62 o 
   4   5   4       64.02       62.21      4.63 o 
   5   5   4      122.75      137.91      3.94 o 
   6   5   4       44.08       38.75      3.39 o 
   7   5   4       39.74       34.29      3.41 o 
  -9   6   4       27.54       21.62      2.77 o 
  -8   6   4      680.52      696.03     10.97 o 
  -7   6   4      187.97      184.80      2.88 o 
  -6   6   4       43.83       42.21      1.56 o 
  -5   6   4     1073.09     1053.12     13.93 o 
  -4   6   4      513.26      495.80      7.05 o 
  -3   6   4      240.05      235.10      2.67 o 
  -2   6   4      491.44      489.46      4.90 o 
  -1   6   4      313.35      323.97      4.04 o 
   0   6   4        0.41        2.65      0.97 o 
   1   6   4      203.01      196.30      3.01 o 
   2   6   4      420.26      404.92      6.88 o 
   3   6   4       49.02       50.03      2.53 o 
   4   6   4      180.34      183.12      4.74 o 
   5   6   4      417.54      420.53     15.99 o 
   6   6   4        2.54       -3.28      2.75 o 
  -8   7   4      210.71      216.57      5.95 o 
  -7   7   4       60.95       64.12      2.28 o 
  -6   7   4       66.97       66.15      2.37 o 
  -5   7   4     1191.10     1199.21     15.87 o 
  -4   7   4        4.98        8.16      1.45 o 
  -3   7   4       67.79       70.65      1.44 o 
  -2   7   4     1500.69     1472.38     17.61 o 
  -1   7   4       52.56       47.61      1.77 o 
   0   7   4       51.55       47.77      1.87 o 
   1   7   4      330.06      323.79      4.50 o 
   2   7   4        3.44        1.75      1.52 o 
   3   7   4       16.23       19.78      2.18 o 
   4   7   4       77.92       76.51      3.57 o 
   5   7   4        1.78        3.72      2.15 o 
  -7   8   4        1.86        1.50      1.92 o 
  -6   8   4      331.83      322.59      5.43 o 
  -5   8   4      109.27      117.27      3.00 o 
  -4   8   4       48.45       52.02      2.17 o 
  -3   8   4      777.28      792.44     12.98 o 
  -2   8   4       21.99       25.26      1.46 o 
  -1   8   4        3.00        3.64      1.19 o 
   0   8   4      495.87      498.00      7.37 o 
   1   8   4      135.17      135.49      4.14 o 
   2   8   4      261.29      256.94      5.23 o 
   3   8   4      124.65      126.69      4.41 o 
   4   8   4       28.50       31.86      2.79 o 
  -7   9   4      232.02      239.41      6.92 o 
  -6   9   4      182.44      177.08      4.35 o 
  -5   9   4       86.19       87.55      2.88 o 
  -4   9   4       50.88       49.46      3.13 o 
  -3   9   4      289.33      296.64      4.98 o 
  -2   9   4      257.09      252.98      4.39 o 
  -1   9   4       81.21       80.26      2.81 o 
   0   9   4      383.97      370.40      8.91 o 
   1   9   4       57.26       62.41      2.33 o 
   2   9   4        5.99        5.02      2.47 o 
   3   9   4      333.60      327.41     11.33 o 
  -5  10   4      171.87      171.85      7.80 o 
  -4  10   4      166.83      158.48      5.23 o 
  -3  10   4        8.67       11.22      1.70 o 
  -2  10   4       23.39       22.12      1.80 o 
  -1  10   4      191.34      178.10      4.18 o 
   0  10   4       46.04       39.00      2.30 o 
   1  10   4      148.52      143.13      4.68 o 
   2  10   4       18.63       22.37      4.55 o 
  -3  11   4      312.83      322.02      8.13 o 
  -2  11   4       73.53       81.79      4.29 o 
  -1  11   4       22.50       20.63      2.70 o 
  -1 -12   5        3.18        2.67      4.06 o 
   0 -12   5        0.00       -0.47      2.99 o 
   1 -12   5      167.44      164.79      6.29 o 
   2 -12   5       41.50       37.75      2.29 o 
   3 -12   5        3.95        3.26      2.23 o 
   4 -12   5       87.55       82.84      6.32 o 
  -3 -11   5      147.91      143.35      7.16 o 
  -2 -11   5      191.48      190.46      7.59 o 
  -1 -11   5        0.84        0.89      1.64 o 
   0 -11   5      124.10      122.41      3.34 o 
   1 -11   5      203.20      197.38      4.42 o 
   2 -11   5       10.53        9.34      1.53 o 
   3 -11   5      138.45      136.77      3.54 o 
   4 -11   5      372.04      382.44      6.47 o 
   5 -11   5      154.94      166.44      5.55 o 
   6 -11   5       24.64       21.92      2.31 o 
  -4 -10   5        7.32        7.15      2.45 o 
  -3 -10   5      237.55      245.78      7.93 o 
  -2 -10   5       26.89       23.20      2.59 o 
  -1 -10   5       63.90       67.92      2.65 o 
   0 -10   5      652.82      668.14     11.16 o 
   1 -10   5       22.64       24.12      1.82 o 
   2 -10   5       13.76       12.06      1.48 o 
   3 -10   5      328.13      326.71      4.39 o 
   4 -10   5        1.03        0.86      1.53 o 
   5 -10   5      305.38      313.84      8.34 o 
   6 -10   5      628.48      609.87      8.79 o 
   7 -10   5        4.38        2.70      1.79 o 
  -5  -9   5        5.59        4.03      2.22 o 
  -4  -9   5      202.43      200.60      5.21 o 
  -3  -9   5        4.27        3.99      2.04 o 
  -2  -9   5       75.94       73.46      2.71 o 
  -1  -9   5      406.64      411.73      6.22 o 
   0  -9   5      183.90      183.66      3.87 o 
   1  -9   5      257.42      246.60      4.25 o 
   2  -9   5      749.99      755.31      8.75 o 
   3  -9   5      420.31      421.61      4.83 o 
   4  -9   5      297.24      285.82      4.30 o 
   5  -9   5      126.78      125.88      2.78 o 
   6  -9   5       34.97       33.83      1.81 o 
   7  -9   5       41.43       45.20      2.10 o 
  -6  -8   5       15.32       20.48      1.76 o 
  -5  -8   5       17.96       18.04      2.26 o 
  -4  -8   5      225.81      226.28      5.43 o 
  -3  -8   5      117.88      107.42      3.62 o 
  -2  -8   5       61.38       58.35      1.73 o 
  -1  -8   5      191.06      189.05      2.92 o 
   0  -8   5        5.69        4.71      1.08 o 
   1  -8   5       10.80       11.34      0.97 o 
   2  -8   5     1016.59     1006.06     10.38 o 
   3  -8   5       41.63       47.74      1.25 o 
   4  -8   5      275.88      256.89      4.23 o 
   5  -8   5      474.13      448.91      5.99 o 
   6  -8   5      142.09      139.70      2.82 o 
   7  -8   5      210.39      210.80      3.80 o 
   8  -8   5       50.88       48.30      3.63 o 
  -7  -7   5       35.72       36.55      3.67 o 
  -6  -7   5        7.04        5.92      2.61 o 
  -5  -7   5      328.84      328.10      6.75 o 
  -4  -7   5       79.35       65.67      2.88 o 
  -3  -7   5      196.93      191.06      4.61 o 
  -2  -7   5      805.36      824.20     14.21 o 
  -1  -7   5        1.52        1.92      0.82 o 
   0  -7   5     2620.61     2642.47     25.76 o 
   1  -7   5      725.64      747.07      7.25 o 
   2  -7   5       10.31       10.17      0.72 o 
   3  -7   5     1052.16     1070.27     10.68 o 
   4  -7   5      820.42      766.57      8.33 o 
   5  -7   5       86.48       82.42      1.80 o 
   6  -7   5      546.24      532.47      6.11 o 
   7  -7   5       63.48       59.35      1.71 o 
   8  -7   5      172.59      173.42      4.80 o 
  -7  -6   5       32.64       35.06      3.18 o 
  -6  -6   5       76.03       79.95      4.21 o 
  -5  -6   5       14.40       15.94      1.60 o 
  -4  -6   5      578.29      544.49     10.15 o 
  -3  -6   5      295.60      297.20      6.02 o 
  -2  -6   5      735.42      769.33      9.13 o 
  -1  -6   5      670.49      697.77      8.13 o 
   0  -6   5      681.38      700.33      7.09 o 
   1  -6   5       10.31       10.22      0.57 o 
   2  -6   5      954.80      953.86      8.34 o 
   3  -6   5      272.87      285.29      3.00 o 
   4  -6   5       13.55        7.69      0.84 o 
   5  -6   5      425.18      435.39      5.03 o 
   6  -6   5      220.46      217.30      2.99 o 
   7  -6   5       23.35       20.29      1.36 o 
   8  -6   5      209.93      209.07      3.70 o 
   9  -6   5      139.56      140.57      3.70 o 
  -8  -5   5       72.36       78.56      4.24 o 
  -7  -5   5       49.51       51.08      3.66 o 
  -6  -5   5       81.87       84.72      3.91 o 
  -5  -5   5      165.33      175.05      3.85 o 
  -4  -5   5       47.16       51.48      2.05 o 
  -3  -5   5      589.53      605.77      9.27 o 
  -2  -5   5      759.79      728.64      7.82 o 
  -1  -5   5     1226.57     1250.69     13.36 o 
   0  -5   5      617.10      662.35      5.61 o 
   1  -5   5      339.58      343.07      2.93 o 
   2  -5   5     2324.16     2399.50     20.23 o 
   3  -5   5      221.96      213.60      2.83 o 
   4  -5   5      299.33      302.68      3.76 o 
   5  -5   5     1084.54     1112.40     11.60 o 
   6  -5   5       96.41       88.31      1.66 o 
   7  -5   5       24.85       24.95      1.33 o 
   8  -5   5      313.82      314.93      4.45 o 
   9  -5   5        2.27        0.83      1.80 o 
  -8  -4   5       83.61       90.36      4.09 o 
  -7  -4   5      194.36      195.28      6.01 o 
  -6  -4   5       68.09       65.62      3.42 o 
  -5  -4   5     1678.41     1683.21     25.17 o 
  -4  -4   5       19.98       16.98      1.75 o 
  -3  -4   5       98.67      108.61      2.31 o 
  -2  -4   5     1249.26     1269.59     14.62 o 
  -1  -4   5      250.50      269.06      2.90 o 
   0  -4   5      317.14      384.68      3.54 o 
   1  -4   5     2947.75     3082.88     27.15 o 
   2  -4   5       20.05       14.54      0.59 o 
   3  -4   5      582.14      632.65      9.97 o 
   4  -4   5     1358.45     1320.80     13.55 o 
   5  -4   5      123.90      122.72      1.88 o 
   6  -4   5       42.00       40.39      1.70 o 
   7  -4   5      843.46      833.79      9.79 o 
   8  -4   5       12.68       14.02      1.25 o 
   9  -4   5       81.98       78.08      3.01 o 
  -9  -3   5      215.01      243.79      7.01 o 
  -8  -3   5        4.98        5.54      2.00 o 
  -7  -3   5       59.44       58.89      3.24 o 
  -6  -3   5      632.60      662.04     12.38 o 
  -5  -3   5     1208.25     1283.64     22.96 o 
  -4  -3   5       71.05       71.97      1.53 o 
  -2  -3   5      852.81      904.96     11.94 o 
  -1  -3   5     1644.75     2101.88     18.99 o 
   0  -3   5     3290.98     3366.26     30.13 o 
   1  -3   5      574.65      612.39      6.55 o 
   2  -3   5        4.17        4.10      0.61 o 
   3  -3   5     2709.32     2847.91     32.39 o 
   4  -3   5      818.25      793.93      9.19 o 
   5  -3   5        4.18        4.48      0.59 o 
   6  -3   5       73.65       74.71      2.01 o 
   7  -3   5      990.35      954.50     11.03 o 
   8  -3   5       10.73       12.26      1.26 o 
   9  -3   5      104.18      107.27      5.07 o 
  -9  -2   5       45.25       44.55      2.99 o 
  -8  -2   5        7.01        8.91      1.86 o 
  -7  -2   5      303.49      326.58      6.71 o 
  -6  -2   5       99.69      107.55      2.53 o 
  -5  -2   5      300.19      318.02      5.21 o 
  -4  -2   5       18.28       21.55      0.74 o 
  -3  -2   5     2186.41     2157.86     26.28 o 
  -2  -2   5       45.45       49.70      1.33 o 
  -1  -2   5       95.20       99.60      2.61 o 
   0  -2   5     2371.46     2332.72     24.06 o 
   1  -2   5       78.07       94.81      1.23 o 
   2  -2   5      316.80      299.34      3.42 o 
   3  -2   5     3542.47     3704.33     67.63 o 
   4  -2   5      261.63      268.65      3.13 o 
   5  -2   5      279.96      287.18      4.97 o 
   6  -2   5      635.03      639.17     10.06 o 
   7  -2   5      449.97      444.59     19.02 o 
   8  -2   5        9.02        9.02      2.30 o 
   9  -2   5       87.67       91.40      3.16 o 
  -9  -1   5        0.74        0.66      1.71 o 
  -8  -1   5       32.13       38.41      2.28 o 
  -7  -1   5      874.68      894.39     13.56 o 
  -6  -1   5        8.44        7.43      1.06 o 
  -5  -1   5       17.06       21.01      1.12 o 
  -4  -1   5     2887.92     2996.30     27.74 o 
  -3  -1   5       20.82       25.71      0.73 o 
  -2  -1   5        8.57        6.94      0.75 o 
   0  -1   5     2219.16     2316.36     25.77 o 
   1  -1   5     1189.56     1191.80     18.51 o 
   2  -1   5     2520.17     2514.62     28.57 o 
   3  -1   5        8.32       14.26      1.53 o 
   4  -1   5      781.88      772.52      8.91 o 
   5  -1   5      797.46      805.51     12.18 o 
   6  -1   5      162.25      162.87      3.98 o 
   7  -1   5      142.90      141.58      4.91 o 
   8  -1   5        8.16        8.43      2.29 o 
   9  -1   5       61.58       56.84      3.85 o 
  -9   0   5       10.31       11.23      1.87 o 
  -8   0   5      543.07      549.56      8.85 o 
  -7   0   5      187.17      171.29      3.43 o 
  -6   0   5      323.77      275.18      4.19 o 
  -5   0   5      963.61      988.32     12.94 o 
  -4   0   5       47.81       46.34      0.74 o 
  -3   0   5      206.73      202.38      2.38 o 
  -2   0   5     2047.02     2065.78     80.53 o 
  -1   0   5      216.33      209.89      4.06 o 
   0   0   5     1031.28     1123.27     14.79 o 
   1   0   5      286.88      260.96      4.44 o 
   2   0   5     4041.75     4273.43     68.42 o 
   4   0   5      406.50      389.09      4.70 o 
   5   0   5      258.50      264.34      7.15 o 
   6   0   5      386.47      378.13      9.87 o 
   7   0   5      208.67      219.19      6.58 o 
   8   0   5       98.03       97.34      4.49 o 
   9   0   5       56.72       56.69      3.96 o 
  -9   1   5        8.22        8.76      1.61 o 
  -8   1   5      359.57      363.00      5.60 o 
  -7   1   5       95.30       94.16      2.27 o 
  -6   1   5      209.64      226.92      4.28 o 
  -5   1   5     1967.47     1980.45     25.32 o 
  -4   1   5      297.01      256.73      3.54 o 
  -3   1   5      790.99      832.48     16.71 o 
  -2   1   5     6837.70     7438.86     71.38 o 
  -1   1   5     1911.87     1969.48     22.50 o 
   0   1   5     1870.69     1946.79     22.55 o 
   1   1   5     3346.28     3395.47     78.17 o 
   2   1   5     4816.79     5429.23     82.11 o 
   4   1   5      474.09      452.29      8.29 o 
   5   1   5        7.09        9.71      1.71 o 
   6   1   5      242.70      237.87      6.84 o 
   7   1   5       49.74       56.48      3.59 o 
   8   1   5       15.51       14.63      2.64 o 
  -9   2   5      207.31      202.69      4.93 o 
  -8   2   5       67.10       66.54      3.03 o 
  -7   2   5      107.57      111.16      2.16 o 
  -6   2   5      442.12      474.99      5.96 o 
  -5   2   5       99.50       71.73      1.19 o 
  -3   2   5      519.28      499.23      6.32 o 
  -2   2   5      414.48      471.84      4.07 o 
  -1   2   5     1042.47     1034.13      9.68 o 
   0   2   5      472.85      461.59      5.64 o 
   1   2   5      117.04      128.28      3.84 o 
   2   2   5     1460.31     1442.94     24.81 o 
   3   2   5       35.91       13.56      1.58 o 
   4   2   5       46.25       41.29      2.00 o 
   5   2   5      493.74      484.27     12.67 o 
   6   2   5        6.52        6.78      2.02 o 
   7   2   5       92.60       90.32      4.28 o 
   8   2   5       93.37       98.20      4.76 o 
  -9   3   5       23.80       22.65      2.22 o 
  -8   3   5      185.23      184.91      3.72 o 
  -7   3   5      280.86      281.96      4.06 o 
  -6   3   5      136.99      140.54      2.44 o 
  -5   3   5     1511.74     1557.92     16.35 o 
  -4   3   5     1069.02     1039.86     12.22 o 
  -3   3   5     1939.75     2007.15     21.40 o 
  -2   3   5     1510.99     1564.61     13.54 o 
  -1   3   5     1072.68     1069.58      8.86 o 
   0   3   5      309.41      305.83      3.29 o 
   1   3   5     1083.64     1023.81     18.81 o 
   2   3   5      273.90      258.23      7.40 o 
   3   3   5      448.33      452.77      8.56 o 
   4   3   5      517.03      539.43     17.31 o 
   5   3   5      238.33      221.49     10.43 o 
   6   3   5       12.60       11.57      2.36 o 
   7   3   5       58.43       66.66      4.22 o 
   8   3   5       93.40       89.53      4.76 o 
  -9   4   5       95.51       98.99      3.74 o 
  -8   4   5      230.73      232.43      4.37 o 
  -7   4   5      725.94      751.30     10.61 o 
  -6   4   5      405.91      405.47      4.85 o 
  -5   4   5      114.74      115.23      2.37 o 
  -4   4   5      371.94      373.51      4.90 o 
  -3   4   5     2133.62     2128.01     21.04 o 
  -2   4   5     1009.10     1062.63      9.96 o 
  -1   4   5      173.31      184.49      1.88 o 
   0   4   5      193.11      206.69      2.44 o 
   1   4   5     1229.33     1264.93     14.55 o 
   2   4   5       42.34       40.36      2.72 o 
   3   4   5       89.54       89.10      2.98 o 
   4   4   5      595.72      592.15     13.53 o 
   5   4   5       20.18       21.91      1.86 o 
   6   4   5       32.84       34.60      3.10 o 
   7   4   5      107.07      112.45      5.19 o 
  -9   5   5      286.13      296.76      6.99 o 
  -8   5   5       87.36       98.08      9.27 o 
  -7   5   5      200.97      213.22      4.09 o 
  -6   5   5     1169.63     1193.28     14.23 o 
  -5   5   5      298.75      302.11      4.32 o 
  -4   5   5       23.59       24.86      1.33 o 
  -3   5   5     1502.04     1538.15     15.19 o 
  -2   5   5       11.20       13.58      0.67 o 
  -1   5   5        1.89        3.71      0.55 o 
   0   5   5     2062.40     2063.84     23.46 o 
   1   5   5       11.24       10.14      0.91 o 
   2   5   5       10.31       10.77      0.87 o 
   3   5   5      362.64      351.69      7.26 o 
   4   5   5       53.45       50.54      5.23 o 
   5   5   5      111.32      112.03      6.14 o 
   6   5   5       81.33       79.07      4.72 o 
   7   5   5       11.20        8.97      3.15 o 
  -8   6   5       70.08       77.33      4.47 o 
  -7   6   5      521.92      523.16      6.97 o 
  -6   6   5       69.99       71.92      2.17 o 
  -5   6   5        1.60        2.83      1.17 o 
  -4   6   5      669.86      659.34      9.10 o 
  -3   6   5        8.57       10.63      0.84 o 
  -2   6   5      146.63      151.24      1.90 o 
  -1   6   5      522.84      500.01      6.45 o 
   0   6   5      107.77      115.73      2.47 o 
   1   6   5        4.49        4.71      0.99 o 
   2   6   5      328.32      334.08      6.01 o 
   3   6   5      391.35      369.53     17.67 o 
   4   6   5        0.39        0.18      1.85 o 
   5   6   5       50.41       46.15      2.73 o 
   6   6   5       37.90       46.61      3.95 o 
  -8   7   5      125.17      128.24      4.74 o 
  -7   7   5      378.84      395.22      6.98 o 
  -6   7   5        1.84        2.23      1.40 o 
  -5   7   5      284.38      282.03      4.32 o 
  -4   7   5     1585.18     1597.74     20.73 o 
  -3   7   5        8.95        9.15      0.81 o 
  -2   7   5      206.40      209.80      3.33 o 
  -1   7   5     1530.18     1449.23     19.56 o 
   0   7   5        5.74        8.94      1.30 o 
   1   7   5      111.44      114.44      3.27 o 
   2   7   5      323.19      311.60      5.88 o 
   3   7   5      142.80      146.71      5.16 o 
   4   7   5       25.74       20.51      2.40 o 
   5   7   5       30.28       34.61      2.76 o 
  -7   8   5       19.17       20.30      2.62 o 
  -6   8   5        4.36        2.76      1.64 o 
  -5   8   5      394.60      387.99      7.68 o 
  -4   8   5       26.76       26.60      1.89 o 
  -3   8   5      137.56      146.85      3.67 o 
  -2   8   5      243.76      243.07      3.81 o 
  -1   8   5       26.81       23.85      1.80 o 
   0   8   5      170.44      168.50      3.44 o 
   1   8   5      211.89      224.31      4.08 o 
   2   8   5       50.31       47.49      3.08 o 
   3   8   5      181.53      180.58      5.30 o 
   4   8   5       40.45       43.76      3.03 o 
  -6   9   5      273.66      276.84      5.73 o 
  -5   9   5       52.37       53.98      8.52 o 
  -4   9   5       28.98       26.63      2.76 o 
  -3   9   5      238.22      229.57      4.21 o 
  -2   9   5      326.16      316.87      5.26 o 
  -1   9   5      264.91      251.30      5.13 o 
   0   9   5       91.58       91.73      2.98 o 
   1   9   5       87.15       88.38      3.29 o 
   2   9   5       12.08       12.08      2.78 o 
   3   9   5       45.15       44.48      4.85 o 
  -5  10   5       64.33       60.52      5.26 o 
  -4  10   5       76.16       77.49      4.19 o 
  -3  10   5      145.91      148.20      3.93 o 
  -2  10   5      148.37      146.69      3.93 o 
  -1  10   5       32.97       28.89      2.23 o 
   0  10   5        2.53        1.76      2.31 o 
   1  10   5        7.11        8.31      2.84 o 
  -1 -12   6      279.25      284.22     10.93 o 
   0 -12   6        4.22        4.05      3.06 o 
   1 -12   6       55.12       46.58      4.23 o 
   2 -12   6      436.14      446.88      9.72 o 
   3 -12   6       39.68       41.00      2.81 o 
   4 -12   6        0.47        4.85      3.77 o 
  -3 -11   6        0.30       -7.00      3.50 o 
  -2 -11   6        4.03        5.08      3.04 o 
  -1 -11   6      142.34      159.86      3.91 o 
   0 -11   6        0.09       -0.79      1.62 o 
   1 -11   6      265.40      258.50      5.29 o 
   2 -11   6      375.54      390.12      6.17 o 
   3 -11   6        1.79       -1.48      1.58 o 
   4 -11   6      166.09      171.97      4.42 o 
   5 -11   6      485.38      487.63     12.01 o 
   6 -11   6      392.01      401.00      6.49 o 
  -4 -10   6       14.10       11.63      2.76 o 
  -3 -10   6        7.54        3.45      2.31 o 
  -2 -10   6      241.67      239.49      6.45 o 
  -1 -10   6        5.66        5.57      1.66 o 
   0 -10   6        3.83        4.23      2.66 o 
   1 -10   6      586.47      573.28      9.24 o 
   2 -10   6      192.59      201.61      3.84 o 
   3 -10   6       31.94       27.55      1.61 o 
   4 -10   6      549.20      536.93      8.32 o 
   5 -10   6        3.32        4.40      1.51 o 
   6 -10   6       10.50        9.50      1.80 o 
   7 -10   6      401.29      387.33      6.20 o 
  -5  -9   6        2.17        2.37      2.16 o 
  -4  -9   6        1.05       -0.02      2.04 o 
  -3  -9   6      477.45      472.84      9.63 o 
  -2  -9   6       83.30       90.03      2.98 o 
  -1  -9   6      206.20      217.85      3.78 o 
   0  -9   6      354.49      354.77      5.02 o 
   1  -9   6      173.86      177.49      3.02 o 
   2  -9   6      217.58      214.51      3.35 o 
   3  -9   6      344.25      345.41      4.13 o 
   4  -9   6       61.07       57.03      1.92 o 
   5  -9   6      354.91      348.64      5.05 o 
   6  -9   6       29.48       27.71      1.85 o 
   7  -9   6      256.45      255.40      4.54 o 
  -6  -8   6      100.66      107.85      6.18 o 
  -5  -8   6        4.26        4.52      1.91 o 
  -4  -8   6      171.63      168.77      4.57 o 
  -3  -8   6      298.91      283.49      6.32 o 
  -2  -8   6      171.79      179.50      3.11 o 
  -1  -8   6      372.21      374.59      4.58 o 
   0  -8   6     1229.89     1240.67     13.69 o 
   1  -8   6      627.56      638.97      7.43 o 
   2  -8   6      182.91      183.90      2.57 o 
   3  -8   6      451.87      439.52      4.89 o 
   4  -8   6      236.38      222.78      3.54 o 
   5  -8   6      353.64      338.27      4.84 o 
   6  -8   6      304.03      290.42      3.93 o 
   7  -8   6      105.29      105.64      2.39 o 
   8  -8   6      164.43      161.93      4.59 o 
  -7  -7   6       69.85       60.34      4.17 o 
  -6  -7   6       53.48       47.55      3.70 o 
  -5  -7   6       13.14       12.08      1.90 o 
  -4  -7   6      396.39      391.96      7.87 o 
  -3  -7   6      326.92      292.30      6.25 o 
  -2  -7   6      129.09      143.20      3.39 o 
  -1  -7   6      628.08      651.72      6.75 o 
   0  -7   6     1002.07     1001.67     11.12 o 
   1  -7   6      441.45      448.49      4.93 o 
   2  -7   6     1072.76     1084.49     10.21 o 
   3  -7   6       33.36       31.70      0.99 o 
   4  -7   6      810.65      838.14      9.06 o 
   5  -7   6       18.26       20.11      1.18 o 
   6  -7   6       14.02       13.60      1.16 o 
   7  -7   6      331.92      337.90      4.28 o 
   8  -7   6       52.07       51.63      3.11 o 
  -7  -6   6       45.07       46.74      3.47 o 
  -6  -6   6      384.12      393.56     10.81 o 
  -5  -6   6      220.04      217.66      4.82 o 
  -4  -6   6       86.59       86.37      2.84 o 
  -3  -6   6      558.32      560.10     12.84 o 
  -2  -6   6      454.79      427.87      4.87 o 
  -1  -6   6      162.01      179.04      2.23 o 
   0  -6   6      658.28      678.09      6.14 o 
   1  -6   6       24.73       23.45      1.40 o 
   2  -6   6      502.43      496.87      4.59 o 
   3  -6   6     1140.37     1141.40     10.43 o 
   4  -6   6      336.12      341.75      4.13 o 
   5  -6   6      607.49      553.35      6.23 o 
   6  -6   6      652.75      629.66      7.01 o 
   7  -6   6      141.49      137.44      2.67 o 
   8  -6   6        1.25        0.05      1.42 o 
  -8  -5   6       46.77       44.78      3.31 o 
  -7  -5   6      137.14      139.99      5.30 o 
  -6  -5   6       49.47       47.25      3.08 o 
  -5  -5   6      151.38      155.18      3.61 o 
  -4  -5   6      623.41      633.49      9.75 o 
  -3  -5   6      130.71      144.87      2.53 o 
  -2  -5   6      305.42      267.75      3.19 o 
  -1  -5   6      960.07      954.66     10.34 o 
   0  -5   6     1912.27     1932.68     17.66 o 
   1  -5   6      828.87      819.47      6.78 o 
   2  -5   6     1970.45     1942.76     16.37 o 
   3  -5   6      992.46      981.15      9.75 o 
   4  -5   6       53.73       60.58      1.90 o 
   5  -5   6      661.58      655.30      7.14 o 
   6  -5   6      967.08      953.80     10.11 o 
   7  -5   6        0.59        1.25      1.14 o 
   8  -5   6       79.07       77.90      2.17 o 
   9  -5   6       23.55       22.37      3.18 o 
  -8  -4   6       50.38       61.46      3.82 o 
  -7  -4   6      160.58      165.35      5.60 o 
  -6  -4   6      339.42      333.91      8.98 o 
  -5  -4   6      761.26      783.24     22.69 o 
  -4  -4   6     1514.16     1511.96     22.07 o 
  -3  -4   6      247.86      235.55      4.23 o 
  -2  -4   6      141.45      158.25      2.46 o 
  -1  -4   6     2312.32     2172.63     22.87 o 
   0  -4   6        5.54        7.51      0.91 o 
   1  -4   6        4.83        5.68      0.46 o 
   2  -4   6     1834.61     1857.10     15.73 o 
   3  -4   6       21.26       25.28      0.78 o 
   4  -4   6       27.51       28.24      0.95 o 
   5  -4   6      800.43      790.94      8.41 o 
   6  -4   6       11.98       13.13      1.07 o 
   7  -4   6       52.35       53.99      3.15 o 
   8  -4   6      563.99      565.45      7.68 o 
   9  -4   6       42.71       43.77      2.42 o 
  -9  -3   6       28.85       32.75      2.74 o 
  -8  -3   6      222.91      232.00      6.83 o 
  -7  -3   6       14.96       17.32      2.17 o 
  -6  -3   6        8.41        9.87      1.53 o 
  -5  -3   6      104.43      114.39      4.81 o 
  -4  -3   6       59.40       67.66      1.84 o 
  -3  -3   6       17.58       25.20      2.38 o 
  -2  -3   6     2975.75     3035.05     33.77 o 
  -1  -3   6       20.92       15.52      0.71 o 
   0  -3   6        2.98        6.58      0.42 o 
   1  -3   6     4092.14     4036.81     33.72 o 
   2  -3   6     1207.27     1224.69     11.33 o 
   3  -3   6     1141.96     1225.87     17.45 o 
   4  -3   6      757.02      743.90      7.29 o 
   5  -3   6      310.86      315.56      4.11 o 
   6  -3   6      133.16      135.72      2.76 o 
   7  -3   6       62.40       64.51      1.94 o 
   8  -3   6       42.27       46.29      1.78 o 
   9  -3   6       37.11       32.78      2.29 o 
  -9  -2   6       82.00       87.07      3.82 o 
  -8  -2   6       40.95       43.70      2.65 o 
  -7  -2   6        0.93        0.62      1.50 o 
  -6  -2   6      788.43      813.41     12.33 o 
  -5  -2   6      972.55      974.13     14.51 o 
  -4  -2   6      675.01      658.37     11.32 o 
  -3  -2   6     1582.79     1592.86     43.11 o 
  -2  -2   6     1736.98     1778.45     25.73 o 
  -1  -2   6      140.34      173.24      1.95 o 
   0  -2   6     1803.73     1898.28     18.33 o 
   1  -2   6     3194.90     3264.99     27.32 o 
   2  -2   6      123.29      118.55      2.18 o 
   3  -2   6      197.83      179.03      3.35 o 
   4  -2   6      645.54      597.94      8.29 o 
   5  -2   6      100.87       96.94      1.68 o 
   6  -2   6      190.67      189.14      3.91 o 
   7  -2   6       49.97       51.24      2.81 o 
   8  -2   6       77.39       65.52      4.03 o 
   9  -2   6       61.23       62.44      3.01 o 
  -9  -1   6      372.25      398.25     10.24 o 
  -8  -1   6        8.75       10.95      1.53 o 
  -7  -1   6       61.43       57.37      2.59 o 
  -6  -1   6      661.87      691.20     10.62 o 
  -5  -1   6      208.00      212.19      3.82 o 
  -4  -1   6      374.18      377.82      4.57 o 
  -3  -1   6     2197.57     2200.41     31.61 o 
  -2  -1   6      254.31      281.18      3.81 o 
  -1  -1   6      264.05      234.47      4.06 o 
   0  -1   6     2415.53     2351.01     22.39 o 
   1  -1   6      478.36      500.80      5.12 o 
   2  -1   6      997.76     1070.53     12.43 o 
   3  -1   6     3388.94     3549.43     64.86 o 
   4  -1   6      112.90      118.01      2.17 o 
   5  -1   6      704.89      699.36      9.18 o 
   6  -1   6      372.19      388.14     10.31 o 
   7  -1   6        7.43        8.13      2.31 o 
   8  -1   6      166.57      156.75      5.80 o 
   9  -1   6       36.99       29.14      3.12 o 
  -9   0   6       13.52       14.06      2.69 o 
  -8   0   6        2.36        2.95      1.47 o 
  -7   0   6      954.25      929.33     14.10 o 
  -6   0   6       51.71       53.31      1.85 o 
  -5   0   6      312.73      286.96      4.82 o 
  -4   0   6     1818.01     1853.45     25.83 o 
  -3   0   6     1311.45     1403.40     22.50 o 
  -2   0   6     3847.13     4172.03     46.41 o 
  -1   0   6     2477.32     2584.83     26.60 o 
   0   0   6      682.89      734.91      8.66 o 
   1   0   6      474.91      504.48      7.50 o 
   2   0   6       71.36      103.01      1.88 o 
   3   0   6      269.20      256.08      6.53 o 
   4   0   6      318.25      298.79      4.28 o 
   5   0   6      346.72      342.66      6.40 o 
   6   0   6      189.91      186.16      5.93 o 
   7   0   6      250.14      248.88      7.51 o 
   8   0   6      123.22      125.44      5.22 o 
  -9   1   6        2.73        0.19      1.83 o 
  -8   1   6      122.86      126.47      4.67 o 
  -7   1   6      261.21      268.59      4.40 o 
  -6   1   6        7.75       18.02      1.20 o 
  -5   1   6      394.74      366.53      4.19 o 
  -3   1   6     1339.94     1331.12     19.23 o 
  -2   1   6       39.50       23.88      0.92 o 
  -1   1   6     1330.15     1310.22     14.80 o 
   0   1   6     2221.62     2270.89     29.17 o 
   1   1   6     3606.14     3662.51     66.72 o 
   2   1   6       23.43       19.62      1.73 o 
   3   1   6      206.98      188.74      5.58 o 
   4   1   6      288.66      256.65      5.22 o 
   5   1   6       75.91       72.57      5.61 o 
   6   1   6       11.08       11.13      2.23 o 
   7   1   6      196.41      192.92      6.40 o 
   8   1   6       31.53       31.51      3.18 o 
  -9   2   6      261.91      269.38      6.06 o 
  -8   2   6      474.89      494.32      7.37 o 
  -7   2   6      202.75      207.37      3.74 o 
  -6   2   6      476.16      456.89      7.31 o 
  -5   2   6     1290.29     1238.24     14.42 o 
  -4   2   6      195.11      204.53      3.95 o 
  -3   2   6     1185.04     1179.25     12.62 o 
  -2   2   6     1102.73     1077.55      9.40 o 
  -1   2   6      216.99      276.63      2.81 o 
   0   2   6     1513.23     1504.09     15.64 o 
   1   2   6      592.80      582.63     11.54 o 
   2   2   6      668.06      710.16     10.84 o 
   3   2   6     2014.51     2045.78     35.30 o 
   4   2   6      106.49      104.31      3.06 o 
   5   2   6        0.69        2.39      1.49 o 
   6   2   6      130.65      128.83      4.98 o 
   7   2   6       23.72       21.63      2.90 o 
   8   2   6        1.07       -0.62      2.68 o 
  -9   3   6       89.33       91.41      3.60 o 
  -8   3   6       24.68       25.32      2.12 o 
  -7   3   6     1004.48     1024.06     13.85 o 
  -6   3   6      313.48      327.32      4.44 o 
  -5   3   6        0.14        2.64      1.23 o 
  -4   3   6     1300.22     1324.96     15.42 o 
  -3   3   6       36.46       48.12      1.07 o 
  -2   3   6      222.32      218.84      3.46 o 
  -1   3   6     1521.05     1571.21     13.54 o 
   0   3   6      264.58      266.12      3.23 o 
   1   3   6       56.23       49.63      1.32 o 
   2   3   6     1722.15     1682.39     39.15 o 
   3   3   6      909.48      925.00     16.60 o 
   4   3   6       19.62       19.88      1.69 o 
   5   3   6      522.50      539.50     10.17 o 
   6   3   6      180.52      177.46      6.21 o 
   7   3   6       42.50       36.87      3.45 o 
  -9   4   6      198.97      192.95      6.73 o 
  -8   4   6      343.01      349.54      5.79 o 
  -7   4   6       29.33       30.08      1.83 o 
  -6   4   6      398.28      399.09      5.36 o 
  -5   4   6      832.53      858.66     10.40 o 
  -4   4   6     1813.58     1846.86     21.30 o 
  -3   4   6       29.65       27.40      0.88 o 
  -2   4   6     1284.67     1302.95     11.43 o 
  -1   4   6      744.92      766.23      6.51 o 
   0   4   6       35.64       34.20      1.21 o 
   1   4   6       47.86       45.57      1.37 o 
   2   4   6      296.04      278.00      4.15 o 
   3   4   6        4.07        3.21      1.94 o 
   4   4   6       16.28       15.50      1.85 o 
   5   4   6      106.52      105.80      3.81 o 
   6   4   6        0.74        4.21      2.72 o 
   7   4   6        7.74       10.43      3.06 o 
  -9   5   6       98.75       95.82      4.09 o 
  -8   5   6      406.60      419.56      8.92 o 
  -7   5   6        5.46        6.84      1.18 o 
  -6   5   6        3.32        4.84      1.24 o 
  -5   5   6      509.33      507.25      6.59 o 
  -4   5   6       25.58       26.26      1.29 o 
  -3   5   6      600.44      617.42      5.70 o 
  -2   5   6     3019.32     3076.91     26.46 o 
  -1   5   6       20.38       22.98      1.00 o 
   0   5   6      168.04      177.70      3.13 o 
   1   5   6     1120.16     1140.06     15.05 o 
   2   5   6        3.62        2.44      0.86 o 
   3   5   6       14.91       13.00      2.33 o 
   4   5   6      478.11      477.58     10.52 o 
   5   5   6        4.54        3.12      2.04 o 
   6   5   6       13.44       10.37      3.02 o 
  -8   6   6       70.76       74.10      3.77 o 
  -7   6   6       76.57       83.26      2.57 o 
  -6   6   6     1161.40     1176.98     14.18 o 
  -5   6   6      122.20      132.12      2.72 o 
  -4   6   6       13.38       13.84      1.25 o 
  -3   6   6     1032.36     1056.60      9.46 o 
  -2   6   6      520.51      517.46      6.72 o 
  -1   6   6       92.98       91.85      2.58 o 
   0   6   6      769.38      726.62     10.06 o 
   1   6   6      508.74      510.70      6.49 o 
   2   6   6      300.19      305.80      5.73 o 
   3   6   6       44.60       48.48      5.84 o 
   4   6   6       40.52       38.67      3.52 o 
   5   6   6        5.01        9.81      2.31 o 
   6   6   6       20.84       22.94      2.07 o 
  -8   7   6       55.50       60.31      3.50 o 
  -7   7   6      461.45      468.51      8.02 o 
  -6   7   6      346.16      347.76      5.18 o 
  -5   7   6       39.30       40.45      1.80 o 
  -4   7   6      211.19      198.76      5.23 o 
  -3   7   6      401.95      410.04      5.54 o 
  -2   7   6      359.31      355.05      4.99 o 
  -1   7   6       23.88       20.48      1.99 o 
   0   7   6      267.22      258.92      4.40 o 
   1   7   6       73.19       74.97      2.58 o 
   2   7   6      106.02      107.53      3.23 o 
   3   7   6      163.61      169.68      5.05 o 
   4   7   6       55.76       53.67      4.44 o 
   5   7   6       38.56       41.62      2.97 o 
  -7   8   6      498.37      518.01      8.86 o 
  -6   8   6       11.90       10.29      2.04 o 
  -5   8   6      110.59      113.07      2.78 o 
  -4   8   6      881.44      873.40     17.70 o 
  -3   8   6        7.07        9.06      1.50 o 
  -2   8   6       70.10       70.19      2.35 o 
  -1   8   6      352.72      339.88      6.30 o 
   0   8   6       13.87       12.87      1.75 o 
   1   8   6       44.19       43.62      1.94 o 
   2   8   6       77.53       77.27      8.45 o 
   3   8   6       12.71       10.84      2.61 o 
   4   8   6        9.66       11.30      2.67 o 
  -6   9   6       93.95       98.61      3.79 o 
  -5   9   6      107.00      110.82      6.61 o 
  -4   9   6      127.81      130.21      4.82 o 
  -3   9   6      428.19      428.19      6.70 o 
  -2   9   6      154.27      148.05      3.86 o 
  -1   9   6       62.44       62.02      3.93 o 
   0   9   6       13.59       11.17      1.91 o 
   1   9   6       46.02       50.47      2.46 o 
   2   9   6       31.06       28.00      3.90 o 
  -4  10   6      124.81      122.97      4.90 o 
  -3  10   6       44.32       48.67      3.03 o 
  -2  10   6       61.96       59.08      3.48 o 
  -1  10   6      208.37      204.44      5.66 o 
   0  10   6      105.02      109.74      5.33 o 
  -1 -12   7        4.99        6.06      4.21 o 
   0 -12   7      477.31      513.57     14.68 o 
   1 -12   7        4.96        3.18      3.19 o 
   2 -12   7        4.31        2.68      1.86 o 
   3 -12   7      361.99      386.35     13.34 o 
   4 -12   7        2.78        2.53      3.71 o 
  -3 -11   7        7.95        9.55      3.87 o 
  -2 -11   7       34.11       42.90      4.22 o 
  -1 -11   7      116.26      112.16      5.99 o 
   0 -11   7      124.75      123.67      3.35 o 
   1 -11   7       47.44       44.99      2.29 o 
   2 -11   7        7.66        7.70      1.57 o 
   3 -11   7      297.43      293.98      4.20 o 
   4 -11   7       19.44       23.68      2.28 o 
   5 -11   7       28.43       24.03      2.97 o 
  -4 -10   7      144.19      147.48      4.77 o 
  -3 -10   7        8.48        9.79      4.07 o 
  -2 -10   7      241.95      247.55      6.51 o 
  -1 -10   7      305.10      314.94      5.94 o 
   0 -10   7      209.89      207.65      5.59 o 
   1 -10   7      161.14      154.93      3.29 o 
   2 -10   7      514.84      503.59      6.86 o 
   3 -10   7       70.74       69.31      2.63 o 
   4 -10   7      100.66      102.89      3.12 o 
   5 -10   7      286.66      285.60      5.90 o 
   6 -10   7      259.78      263.12      4.77 o 
  -5  -9   7      214.78      226.57      5.70 o 
  -4  -9   7        0.18       -0.61      2.08 o 
  -3  -9   7        6.18        7.17      2.09 o 
  -2  -9   7      476.64      478.01      8.19 o 
  -1  -9   7        0.94        0.08      1.14 o 
   0  -9   7       73.30       73.31      1.97 o 
   1  -9   7      400.70      407.15      5.62 o 
   2  -9   7       41.71       44.27      1.49 o 
   3  -9   7      301.54      320.75      3.93 o 
   4  -9   7      133.50      125.00      2.74 o 
   5  -9   7       33.34       32.62      1.76 o 
   6  -9   7      502.07      492.67      7.31 o 
   7  -9   7       96.13       86.30      2.72 o 
  -6  -8   7       16.69       15.32      1.82 o 
  -5  -8   7       50.93       48.47      2.62 o 
  -4  -8   7      418.03      387.49      8.04 o 
  -3  -8   7       39.72       45.54      2.50 o 
  -2  -8   7      317.87      313.19      5.77 o 
  -1  -8   7      341.95      340.14      4.25 o 
   0  -8   7      182.84      187.81      2.79 o 
   1  -8   7      477.41      481.57      5.83 o 
   2  -8   7     1358.67     1348.74     13.71 o 
   3  -8   7      561.53      555.13      5.98 o 
   4  -8   7      163.00      162.16      2.66 o 
   5  -8   7      443.17      444.45      5.38 o 
   6  -8   7      135.26      139.81      2.60 o 
   7  -8   7       21.48       17.41      1.45 o 
   8  -8   7       20.73       17.30      2.25 o 
  -7  -7   7      157.27      163.76      6.40 o 
  -6  -7   7      126.27      111.04      5.24 o 
  -5  -7   7      146.71      147.55      5.77 o 
  -4  -7   7       25.09       25.23      2.04 o 
  -3  -7   7      302.69      303.59      6.76 o 
  -2  -7   7      523.22      486.01      6.11 o 
  -1  -7   7      219.96      231.73      2.84 o 
   0  -7   7      177.64      184.43      2.65 o 
   1  -7   7      724.53      722.35      8.28 o 
   2  -7   7      298.66      301.41      3.10 o 
   3  -7   7      506.36      495.04      7.20 o 
   4  -7   7        9.03       11.43      1.04 o 
   5  -7   7      876.62      830.33      9.06 o 
   6  -7   7       38.93       39.88      1.57 o 
   7  -7   7       55.03       55.51      1.64 o 
   8  -7   7      228.12      235.36      6.63 o 
  -7  -6   7      129.05      144.64      5.78 o 
  -6  -6   7        2.72        2.24      2.43 o 
  -5  -6   7      236.35      234.48      5.10 o 
  -4  -6   7      243.40      238.89      5.25 o 
  -3  -6   7      209.79      163.08      3.37 o 
  -2  -6   7     1471.09     1414.07     14.94 o 
  -1  -6   7      177.76      165.56      2.16 o 
   0  -6   7        4.42        3.65      0.56 o 
   1  -6   7     6060.30     6071.84     45.85 o 
   2  -6   7       48.74       50.60      1.02 o 
   3  -6   7       82.15       87.59      1.95 o 
   4  -6   7     1095.72     1093.51     11.54 o 
   5  -6   7      405.53      388.64      4.68 o 
   6  -6   7        6.18        7.06      1.04 o 
   7  -6   7      509.15      484.73      6.35 o 
   8  -6   7       27.93       26.74      1.80 o 
  -8  -5   7        3.28        1.69      2.66 o 
  -7  -5   7       10.33        9.96      2.56 o 
  -6  -5   7      255.72      260.97      7.73 o 
  -5  -5   7       69.37       71.66      3.96 o 
  -4  -5   7      139.65      145.79      3.06 o 
  -3  -5   7     1310.99     1287.48     16.50 o 
  -2  -5   7      300.52      296.56      3.52 o 
  -1  -5   7      479.59      458.97      5.27 o 
   0  -5   7     1027.54     1045.94      9.09 o 
   1  -5   7      697.49      697.17      6.16 o 
   2  -5   7      162.64      170.31      2.75 o 
   3  -5   7      562.57      552.46      5.36 o 
   4  -5   7      429.21      430.73      4.96 o 
   5  -5   7       38.13       35.79      1.24 o 
   6  -5   7        6.64        7.41      0.96 o 
   7  -5   7      275.09      270.48      4.03 o 
   8  -5   7       33.14       32.38      1.66 o 
  -8  -4   7       41.98       44.91      3.16 o 
  -7  -4   7      242.07      245.57      7.33 o 
  -6  -4   7      178.44      177.41      5.82 o 
  -5  -4   7        1.14        1.42      0.97 o 
  -4  -4   7        6.34        9.13      0.95 o 
  -3  -4   7      960.02      947.59     12.26 o 
  -2  -4   7      193.21      206.92      2.39 o 
  -1  -4   7      286.01      282.45      2.88 o 
   0  -4   7     2954.10     3133.71     26.38 o 
   1  -4   7        1.23        2.45      1.06 o 
   2  -4   7      330.16      349.96      3.51 o 
   3  -4   7     2360.91     2364.44     23.93 o 
   4  -4   7       41.27       39.82      1.10 o 
   5  -4   7      257.39      267.19      3.38 o 
   6  -4   7      727.72      743.22      8.02 o 
   7  -4   7       39.92       37.25      1.55 o 
   8  -4   7        2.89        4.16      1.39 o 
  -9  -3   7       19.72       17.55      2.55 o 
  -8  -3   7      116.03      120.56      4.77 o 
  -7  -3   7      531.27      542.93     13.73 o 
  -6  -3   7       12.98       11.44      1.66 o 
  -5  -3   7       86.69       82.64      1.98 o 
  -4  -3   7     4302.53     4239.43     60.71 o 
  -3  -3   7      147.47      152.75      3.63 o 
  -2  -3   7        4.45        4.72      0.54 o 
  -1  -3   7     2002.57     1988.07     17.84 o 
   0  -3   7      700.33      787.29      6.88 o 
   1  -3   7       15.76       18.59      0.59 o 
   2  -3   7     1885.64     1863.06     15.53 o 
   3  -3   7       60.96       51.40      1.50 o 
   4  -3   7        8.32       13.34      1.52 o 
   5  -3   7      594.94      577.36      7.04 o 
   6  -3   7       53.95       54.15      1.96 o 
   7  -3   7      101.74       99.39      2.37 o 
   8  -3   7      252.82      244.82      4.45 o 
  -9  -2   7        9.57        8.43      2.30 o 
  -8  -2   7      507.88      537.52     13.58 o 
  -7  -2   7       63.38       64.43      2.38 o 
  -6  -2   7       28.07       30.72      1.62 o 
  -5  -2   7      939.90      943.47     13.92 o 
  -4  -2   7     1311.43     1266.03     18.54 o 
  -3  -2   7      746.70      704.50     12.99 o 
  -2  -2   7     2060.80     2010.50     25.15 o 
  -1  -2   7     1261.72     1306.45     12.39 o 
   0  -2   7     3559.20     3920.07     33.06 o 
   1  -2   7      365.71      332.14      3.12 o 
   2  -2   7     1637.58     1643.48     18.17 o 
   3  -2   7      271.74      273.01      8.65 o 
   4  -2   7     1135.84     1138.85     14.71 o 
   5  -2   7      381.70      365.40      4.66 o 
   6  -2   7      130.27      122.96      3.70 o 
   7  -2   7       72.81       66.69      4.01 o 
   8  -2   7      311.25      303.48     12.33 o 
  -9  -1   7       27.19       27.47      2.58 o 
  -8  -1   7      265.87      265.20      5.07 o 
  -7  -1   7       64.09       65.63      2.39 o 
  -6  -1   7      176.92      172.77      3.52 o 
  -5  -1   7      732.81      765.71      9.96 o 
  -4  -1   7      386.97      389.80      6.41 o 
  -3  -1   7       22.03       17.60      1.87 o 
  -2  -1   7     2676.86     2626.84     36.99 o 
  -1  -1   7      639.38      674.96      6.64 o 
   0  -1   7      177.16      165.21      1.85 o 
   1  -1   7     1305.92     1218.39     12.51 o 
   2  -1   7        0.32        1.73      0.91 o 
   3  -1   7      195.47      184.16      3.43 o 
   4  -1   7     1153.30     1155.02     14.86 o 
   5  -1   7        9.65       11.19      1.11 o 
   6  -1   7      321.51      318.84      8.99 o 
   7  -1   7       66.69       67.53      4.09 o 
   8  -1   7      180.07      178.63      6.52 o 
  -9   0   7      430.53      443.73      8.94 o 
  -8   0   7       38.18       41.33      2.07 o 
  -7   0   7       97.23      104.32      3.50 o 
  -6   0   7     1136.06     1086.82     16.31 o 
  -5   0   7       19.38       13.86      0.70 o 
  -4   0   7      452.07      459.66      7.45 o 
  -3   0   7     2478.91     2477.36     42.29 o 
  -2   0   7      316.06      336.81      4.54 o 
  -1   0   7      665.00      620.98      6.54 o 
   0   0   7     2232.67     2209.53     21.49 o 
   1   0   7       78.69       73.94      1.71 o 
   2   0   7     2201.69     2165.25     32.44 o 
   3   0   7      263.01      249.73      4.23 o 
   4   0   7       31.56       25.98      1.34 o 
   5   0   7      412.23      413.15      7.82 o 
   6   0   7      188.92      178.70      6.08 o 
   7   0   7       89.19       92.05      4.62 o 
   8   0   7       68.96       69.37      4.54 o 
  -9   1   7      253.88      253.40      5.93 o 
  -8   1   7      120.76      122.77      3.68 o 
  -7   1   7      211.25      201.39      4.06 o 
  -6   1   7      396.40      388.91      5.80 o 
  -5   1   7     1569.60     1425.05     16.49 o 
  -4   1   7      162.48      147.92      2.55 o 
  -3   1   7      260.40      245.12      3.65 o 
  -2   1   7      471.31      475.08      4.57 o 
  -1   1   7     1373.61     1452.81     16.45 o 
   0   1   7      929.85      916.04      8.46 o 
   1   1   7      654.57      639.59     10.79 o 
   2   1   7      704.13      702.45     10.21 o 
   3   1   7      527.83      507.55      9.52 o 
   4   1   7      351.78      328.10      6.56 o 
   5   1   7      195.61      196.68      4.45 o 
   6   1   7       34.24       35.28      2.94 o 
   7   1   7       58.74       55.06      3.94 o 
   8   1   7       95.30       97.52      5.24 o 
  -9   2   7      571.17      603.53     11.71 o 
  -8   2   7       29.78       28.68      1.81 o 
  -7   2   7      566.43      575.82      8.30 o 
  -6   2   7      467.35      474.43      6.90 o 
  -5   2   7      236.86      270.06      3.78 o 
  -4   2   7      718.35      741.35      8.91 o 
  -3   2   7      371.23      374.83      4.42 o 
  -2   2   7     1701.91     1738.38     15.86 o 
  -1   2   7     1361.33     1371.86     13.35 o 
   0   2   7      230.39      235.91      2.73 o 
   1   2   7     1696.43     1672.10     17.52 o 
   2   2   7      587.72      601.77     14.49 o 
   3   2   7     1115.50     1145.95     20.29 o 
   4   2   7      381.00      375.75     13.01 o 
   5   2   7        5.55        5.10      1.85 o 
   6   2   7       48.83       47.82      3.39 o 
   7   2   7       88.26       87.26      4.91 o 
  -9   3   7       97.54       96.63      7.32 o 
  -8   3   7      163.54      163.43      3.53 o 
  -7   3   7       32.63       31.53      1.77 o 
  -6   3   7      757.43      780.84     10.45 o 
  -5   3   7      358.99      369.83      4.95 o 
  -4   3   7      134.80      127.56      2.29 o 
  -3   3   7     1917.26     1942.21     18.97 o 
  -2   3   7      109.51      114.49      1.58 o 
  -1   3   7       83.44       90.00      1.47 o 
   0   3   7     1116.80     1106.98     10.93 o 
   1   3   7       97.81       99.91      3.22 o 
   2   3   7       85.78       81.61      2.63 o 
   3   3   7      352.41      342.27     15.67 o 
   4   3   7       68.80       65.11      3.33 o 
   5   3   7       17.25       16.61      1.91 o 
   6   3   7      126.63      140.60      5.75 o 
   7   3   7        6.50        1.95      2.88 o 
  -9   4   7       38.37       43.20      2.96 o 
  -8   4   7        0.72        0.61      2.18 o 
  -7   4   7      312.42      313.57      5.26 o 
  -6   4   7      193.67      189.39      3.16 o 
  -5   4   7      183.86      179.08      3.19 o 
  -4   4   7     1160.87     1148.88     13.57 o 
  -3   4   7     2156.57     2162.61     21.14 o 
  -2   4   7      288.50      293.14      2.97 o 
  -1   4   7      972.78      992.40     10.87 o 
   0   4   7      423.08      412.03      5.26 o 
   1   4   7       59.88       62.36      1.62 o 
   2   4   7      220.79      218.07      3.52 o 
   3   4   7      365.08      347.14      8.00 o 
   4   4   7        5.30        5.79      1.79 o 
   5   4   7       45.63       50.44      2.68 o 
   6   4   7      103.19      100.69      5.35 o 
   7   4   7        0.03        2.69      3.15 o 
  -8   5   7       56.15       50.00      3.01 o 
  -7   5   7      651.01      665.18      8.50 o 
  -6   5   7       18.08       20.85      1.54 o 
  -5   5   7      126.03      127.56      2.61 o 
  -4   5   7      326.14      338.46      4.70 o 
  -3   5   7       78.95       74.87      1.30 o 
  -2   5   7      554.27      550.22      5.17 o 
  -1   5   7     1384.19     1386.01     18.34 o 
   0   5   7        0.50        1.48      1.03 o 
   1   5   7      182.90      190.41      3.02 o 
   2   5   7      343.83      353.08      6.33 o 
   3   5   7       19.53       19.16      2.19 o 
   4   5   7       60.00       61.95      3.21 o 
   5   5   7      214.75      243.24      5.97 o 
   6   5   7        7.17        4.24      1.75 o 
  -8   6   7      555.80      554.63     11.26 o 
  -7   6   7        6.98        6.78      1.81 o 
  -6   6   7      148.42      156.47      3.08 o 
  -5   6   7     1047.46     1015.14     12.35 o 
  -4   6   7        4.61        4.83      1.18 o 
  -3   6   7      241.80      243.25      2.71 o 
  -2   6   7      325.94      321.54      6.06 o 
  -1   6   7       81.84       80.75      2.56 o 
   0   6   7       12.23       12.95      1.36 o 
   1   6   7      618.12      631.24      8.94 o 
   2   6   7       56.01       52.59      3.17 o 
   3   6   7       35.27       32.94      2.65 o 
   4   6   7       21.06       20.33      3.74 o 
   5   6   7        9.10        7.80      2.46 o 
  -7   7   7        2.24        3.19      1.91 o 
  -6   7   7      255.14      253.74      4.22 o 
  -5   7   7      221.35      223.34      3.78 o 
  -4   7   7      141.81      145.32      2.67 o 
  -3   7   7       87.28       87.53      2.43 o 
  -2   7   7       73.01       74.18      2.09 o 
  -1   7   7       55.42       52.17      2.45 o 
   0   7   7       39.82       42.10      1.88 o 
   1   7   7      121.08      125.10      3.87 o 
   2   7   7        1.97        2.76      2.26 o 
   3   7   7      117.00      123.88      8.69 o 
   4   7   7      160.55      160.52      9.84 o 
  -7   8   7       67.97       73.46      3.10 o 
  -6   8   7      651.12      662.17     10.81 o 
  -5   8   7        6.35        6.80      1.97 o 
  -4   8   7      228.35      225.93      6.28 o 
  -3   8   7      688.96      683.93     14.64 o 
  -2   8   7       22.49       26.13      1.97 o 
  -1   8   7      221.13      219.98      4.69 o 
   0   8   7      398.49      390.62      7.87 o 
   1   8   7       16.43       19.46      1.70 o 
   2   8   7      115.72      106.95      4.59 o 
   3   8   7       13.71       15.80      4.07 o 
  -5   9   7       66.22       64.14      5.39 o 
  -4   9   7      151.91      145.41      5.18 o 
  -3   9   7       41.13       42.40      2.10 o 
  -2   9   7      186.96      188.56      4.41 o 
  -1   9   7        4.27        5.82      1.93 o 
   0   9   7       29.30       27.20      2.24 o 
   1   9   7      189.20      186.41      5.86 o 
   2   9   7       19.86       16.48      4.46 o 
  -3  10   7       35.26       31.86      3.65 o 
  -2  10   7      214.01      210.11      5.86 o 
  -1  10   7      166.25      168.07      5.16 o 
  -1 -12   8       11.43       15.48      4.40 o 
   0 -12   8        9.48       12.61      3.24 o 
   1 -12   8      232.89      240.36      8.54 o 
   2 -12   8       22.24       18.89      2.40 o 
   3 -12   8        5.83        6.83      2.19 o 
   4 -12   8      267.51      261.63      7.27 o 
  -3 -11   8      297.01      307.53     11.11 o 
  -2 -11   8       15.54       17.69      3.90 o 
  -1 -11   8       87.86       89.05      3.05 o 
   0 -11   8      271.90      267.39      5.37 o 
   1 -11   8       46.82       46.77      2.32 o 
   2 -11   8        1.53        0.84      1.50 o 
   3 -11   8      173.53      173.80      3.07 o 
   4 -11   8       63.91       66.03      3.10 o 
   5 -11   8       50.69       49.86      3.58 o 
  -4 -10   8        4.88        5.38      2.36 o 
  -3 -10   8       67.59       67.30      3.46 o 
  -2 -10   8      109.90      110.87      4.27 o 
  -1 -10   8        5.83        5.89      1.68 o 
   0 -10   8      663.03      693.09     11.59 o 
   1 -10   8      153.52      151.24      3.22 o 
   2 -10   8      278.47      286.39      4.45 o 
   3 -10   8      367.13      365.57      4.81 o 
   4 -10   8       38.34       40.50      2.23 o 
   5 -10   8      109.63      109.79      3.08 o 
   6 -10   8      121.71      118.46      3.30 o 
  -5  -9   8        2.95        1.40      2.16 o 
  -4  -9   8      456.10      469.85      9.68 o 
  -3  -9   8       46.59       49.11      2.84 o 
  -2  -9   8       10.09       10.17      1.71 o 
  -1  -9   8      418.35      419.70      5.73 o 
   0  -9   8        1.90        3.54      1.13 o 
   1  -9   8      313.48      308.39      4.52 o 
   2  -9   8      409.13      414.11      5.28 o 
   3  -9   8       42.58       44.69      1.53 o 
   4  -9   8      331.73      316.60      4.74 o 
   5  -9   8      141.06      131.47      2.94 o 
   6  -9   8        2.99        2.97      1.62 o 
   7  -9   8        7.95        6.26      1.76 o 
  -6  -8   8       40.21       39.57      2.26 o 
  -5  -8   8       56.34       52.24      2.76 o 
  -4  -8   8       37.28       35.80      2.42 o 
  -3  -8   8      152.97      147.53      4.28 o 
  -2  -8   8       99.68      114.48      2.23 o 
  -1  -8   8      146.76      154.95      2.69 o 
   0  -8   8      444.07      459.50      5.59 o 
   1  -8   8      205.49      195.60      2.94 o 
   2  -8   8      534.75      547.19      6.57 o 
   3  -8   8      860.24      843.86      8.65 o 
   4  -8   8      346.14      337.75      5.02 o 
   5  -8   8       44.69       44.29      1.62 o 
   6  -8   8      318.24      314.22      4.24 o 
   7  -8   8       38.73       38.53      1.85 o 
  -7  -7   8      139.95      147.92      6.11 o 
  -6  -7   8       10.52       13.64      1.58 o 
  -5  -7   8      250.28      244.72      5.59 o 
  -4  -7   8      211.28      224.00      5.27 o 
  -3  -7   8      879.83      798.68     12.38 o 
  -2  -7   8      498.53      478.17      6.06 o 
  -1  -7   8      429.90      421.36      4.63 o 
   0  -7   8      543.83      526.64      6.21 o 
   1  -7   8      215.72      216.27      2.84 o 
   2  -7   8      288.50      288.28      3.03 o 
   3  -7   8      409.68      412.58      4.62 o 
   4  -7   8      161.17      145.43      2.47 o 
   5  -7   8      153.20      140.54      3.07 o 
   6  -7   8      717.73      695.40      7.86 o 
   7  -7   8       30.74       30.08      1.46 o 
   8  -7   8       26.45       24.58      3.17 o 
  -7  -6   8        3.06        0.10      2.77 o 
  -6  -6   8      108.94      110.17      5.01 o 
  -5  -6   8        1.46        3.39      1.56 o 
  -4  -6   8      195.96      200.49      5.60 o 
  -3  -6   8       35.72       43.04      1.85 o 
  -2  -6   8      107.07       92.49      1.66 o 
  -1  -6   8     1632.30     1661.44     16.40 o 
   0  -6   8      210.36      214.22      2.50 o 
   1  -6   8      822.96      838.31      7.08 o 
   2  -6   8      542.63      538.69      4.76 o 
   3  -6   8       50.94       51.00      1.39 o 
   4  -6   8       14.04       13.66      1.06 o 
   5  -6   8      423.59      429.48      5.15 o 
   6  -6   8       15.79       16.91      1.24 o 
   7  -6   8       10.89        9.30      1.77 o 
   8  -6   8      195.80      196.21      4.50 o 
  -8  -5   8      203.72      216.48      7.17 o 
  -7  -5   8       34.54       38.43      3.24 o 
  -6  -5   8       76.39       71.45      4.07 o 
  -5  -5   8      870.81      898.50     13.57 o 
  -4  -5   8      115.72      110.57      2.36 o 
  -3  -5   8      316.73      301.87      4.51 o 
  -2  -5   8     1513.06     1585.73     16.69 o 
  -1  -5   8      490.48      497.14      5.71 o 
   0  -5   8       58.57       56.13      1.14 o 
   1  -5   8      916.61      944.14      8.64 o 
   2  -5   8      535.45      554.37      5.09 o 
   3  -5   8       22.53       23.61      1.90 o 
   4  -5   8      482.63      470.87      5.01 o 
   5  -5   8      182.94      179.96      2.68 o 
   6  -5   8       33.68       31.59      1.26 o 
   7  -5   8      212.97      208.98      3.48 o 
   8  -5   8      154.24      146.16      3.17 o 
  -8  -4   8      139.36      138.83      5.32 o 
  -7  -4   8       24.25       24.47      2.74 o 
  -6  -4   8      410.04      433.70      8.89 o 
  -5  -4   8      359.26      367.71      6.07 o 
  -4  -4   8       12.95       12.42      1.08 o 
  -3  -4   8      100.67       93.98      2.04 o 
  -2  -4   8      383.01      374.69      3.98 o 
  -1  -4   8        0.19        1.17      0.53 o 
   0  -4   8      335.08      341.53      3.45 o 
   1  -4   8     3177.99     3296.84     30.81 o 
   2  -4   8        9.06       10.98      0.61 o 
   3  -4   8      862.60      831.51      8.85 o 
   4  -4   8     1794.29     1778.40     17.37 o 
   5  -4   8       11.50       11.79      0.98 o 
   6  -4   8      368.96      358.95      4.35 o 
   7  -4   8      225.93      230.78      3.92 o 
   8  -4   8       29.26       30.47      1.79 o 
  -8  -3   8        0.83       -1.54      2.31 o 
  -7  -3   8        2.64        4.34      1.90 o 
  -6  -3   8     1024.42     1036.76     21.13 o 
  -5  -3   8      117.84      114.51      2.58 o 
  -4  -3   8     1899.94     1862.81     27.15 o 
  -3  -3   8     3206.66     3157.14     45.42 o 
  -2  -3   8       11.58       15.58      0.66 o 
  -1  -3   8      144.17      160.28      1.73 o 
   0  -3   8     1199.99     1040.53      9.10 o 
   1  -3   8        2.26        4.25      0.82 o 
   2  -3   8       33.93       38.28      1.03 o 
   3  -3   8      950.80      945.76      9.93 o 
   4  -3   8       43.57       43.30      1.76 o 
   5  -3   8      161.12      156.59      2.37 o 
   6  -3   8      297.01      298.92      4.79 o 
   7  -3   8       81.33       77.81      2.94 o 
   8  -3   8      177.52      173.32      3.70 o 
  -9  -2   8        2.78        3.83      2.43 o 
  -8  -2   8       17.28       22.96      2.64 o 
  -7  -2   8      248.29      243.68      5.74 o 
  -6  -2   8        6.74        6.53      1.74 o 
  -5  -2   8        2.28        4.70      0.95 o 
  -4  -2   8       14.35       18.17      2.43 o 
  -3  -2   8      402.99      379.47      6.11 o 
  -2  -2   8      554.74      524.05      6.19 o 
  -1  -2   8     1829.30     1814.63     16.18 o 
   0  -2   8      143.48      129.66      1.53 o 
   1  -2   8      307.92      265.24      2.62 o 
   2  -2   8      626.21      580.49      7.87 o 
   3  -2   8      716.17      713.78      8.47 o 
   4  -2   8     1354.98     1371.39     17.64 o 
   5  -2   8      170.77      174.07      3.15 o 
   6  -2   8      166.93      161.13      6.11 o 
   7  -2   8      121.41      112.71      5.15 o 
   8  -2   8        5.77        9.19      2.09 o 
  -9  -1   8       30.54       34.51      2.99 o 
  -8  -1   8       77.16       75.80      3.10 o 
  -7  -1   8      382.13      376.04      6.52 o 
  -6  -1   8      188.58      189.42      3.82 o 
  -5  -1   8      344.59      319.57      4.62 o 
  -4  -1   8     1985.77     1871.88     27.18 o 
  -3  -1   8        2.69        5.43      1.35 o 
  -2  -1   8     1055.52     1033.31     10.18 o 
  -1  -1   8     3507.53     3561.50     29.57 o 
   0  -1   8      151.67      142.59      1.70 o 
   1  -1   8     2992.60     3066.17     36.54 o 
   2  -1   8      976.92      925.84     17.29 o 
   3  -1   8       81.76       74.80      2.30 o 
   4  -1   8       64.81       53.55      1.73 o 
   5  -1   8      106.79      106.73      3.16 o 
   6  -1   8       31.09       37.90      3.03 o 
   7  -1   8      192.86      186.95      6.60 o 
   8  -1   8        2.54        0.81      2.97 o 
  -9   0   8      247.00      262.64      6.14 o 
  -8   0   8      657.79      663.82     13.53 o 
  -7   0   8      141.88      145.97      3.45 o 
  -6   0   8      224.08      220.57      4.28 o 
  -5   0   8      549.86      617.81      8.28 o 
  -4   0   8      155.37      168.94      2.82 o 
  -3   0   8      436.37      221.89      7.26 o 
  -2   0   8      401.57      394.63      5.75 o 
  -1   0   8        2.55        5.96      0.50 o 
   0   0   8      796.04      764.23      7.16 o 
   1   0   8      522.26      467.41     10.64 o 
   2   0   8        2.33        4.45      1.28 o 
   3   0   8     1998.98     1994.78     25.22 o 
   4   0   8      577.57      579.81     11.01 o 
   5   0   8       28.44       30.14      1.87 o 
   6   0   8      277.41      288.05      8.57 o 
   7   0   8       41.58       39.32      3.50 o 
   8   0   8        0.28        1.51      2.95 o 
  -9   1   8       59.19       55.53      3.09 o 
  -8   1   8      185.42      188.00      4.20 o 
  -7   1   8      370.44      380.23      6.67 o 
  -6   1   8      694.17      677.24     10.62 o 
  -5   1   8      188.47      193.52      3.21 o 
  -4   1   8     1643.52     1637.22     20.83 o 
  -3   1   8      749.79      808.93      9.64 o 
  -2   1   8     1320.69     1364.70     17.45 o 
  -1   1   8     4106.03     4270.45     40.12 o 
   0   1   8      284.14      313.60      3.24 o 
   1   1   8      426.59      418.95      4.82 o 
   2   1   8      655.66      645.70     20.07 o 
   3   1   8        8.32        8.46      2.93 o 
   4   1   8      103.50       98.65      5.09 o 
   5   1   8      216.39      222.92      5.06 o 
   6   1   8      178.80      172.85      6.32 o 
   7   1   8        6.28        6.22      2.83 o 
   8   1   8       32.22       34.49      3.74 o 
  -9   2   8       93.80       94.70      3.80 o 
  -8   2   8       23.41       20.01      1.94 o 
  -7   2   8       42.67       44.31      2.49 o 
  -6   2   8      359.91      368.62      4.93 o 
  -5   2   8       99.08      129.51      2.35 o 
  -4   2   8     1230.86     1136.27     14.73 o 
  -3   2   8      179.53      183.81      2.45 o 
  -2   2   8      724.39      716.91      7.23 o 
  -1   2   8      151.72      146.03      2.12 o 
   0   2   8      157.50      159.84      1.96 o 
   1   2   8      336.17      342.73      4.05 o 
   2   2   8     1387.46     1382.98     20.63 o 
   3   2   8       66.38       66.60      2.74 o 
   4   2   8        3.04        6.65      3.39 o 
   5   2   8      281.25      283.99      6.22 o 
   6   2   8        1.77        3.76      2.73 o 
   7   2   8        1.78        2.81      2.97 o 
  -9   3   8       29.74       27.34      2.66 o 
  -8   3   8      671.29      676.86     13.00 o 
  -7   3   8      151.85      159.03      3.62 o 
  -6   3   8        2.63        2.87      1.09 o 
  -5   3   8      975.89      952.82     11.44 o 
  -4   3   8      171.83      155.45      2.62 o 
  -3   3   8       77.20       70.31      1.45 o 
  -2   3   8     3128.67     3090.40     28.05 o 
  -1   3   8      192.02      188.92      2.40 o 
   0   3   8       19.09       27.20      1.25 o 
   1   3   8      966.93      963.75     11.34 o 
   2   3   8      106.66      111.11      2.27 o 
   3   3   8      167.15      163.17      4.91 o 
   4   3   8      780.78      787.26     19.20 o 
   5   3   8       14.39       10.96      1.99 o 
   6   3   8        5.42        3.12      2.94 o 
   7   3   8       36.73       39.83      3.95 o 
  -9   4   8      413.61      415.89      8.97 o 
  -8   4   8       17.57       14.88      2.44 o 
  -7   4   8       12.93       13.86      1.25 o 
  -6   4   8     1543.49     1581.01     18.54 o 
  -5   4   8       53.08       58.46      1.88 o 
  -4   4   8       70.81       75.46      2.14 o 
  -3   4   8      502.37      501.34      5.38 o 
  -2   4   8       31.02       35.14      1.06 o 
  -1   4   8        3.32        5.48      0.89 o 
   0   4   8      911.72      917.94     13.27 o 
   1   4   8      327.25      322.61      4.40 o 
   2   4   8       74.06       74.93      1.99 o 
   3   4   8      319.29      335.71      7.23 o 
   4   4   8      225.65      225.72      5.50 o 
   5   4   8       75.28       71.88      5.72 o 
   6   4   8       92.07       95.26      3.28 o 
  -8   5   8       39.24       36.18      3.37 o 
  -7   5   8      335.64      339.87      5.01 o 
  -6   5   8      209.02      202.59      3.50 o 
  -5   5   8        0.69        1.64      1.19 o 
  -4   5   8      420.76      422.24      5.68 o 
  -3   5   8     1352.42     1388.28     12.25 o 
  -2   5   8       64.61       67.40      1.66 o 
  -1   5   8       54.65       55.92      2.24 o 
   0   5   8      639.77      623.25      8.82 o 
   1   5   8       49.96       47.25      1.62 o 
   2   5   8       48.42       49.14      2.26 o 
   3   5   8      241.32      239.15      6.27 o 
   4   5   8        2.08        3.44      2.14 o 
   5   5   8        7.05       12.27      2.41 o 
  -8   6   8       28.47       26.46      7.14 o 
  -7   6   8      563.38      558.25     12.06 o 
  -6   6   8       53.34       54.30      2.02 o 
  -5   6   8        8.62        8.43      1.49 o 
  -4   6   8      617.98      608.11      7.80 o 
  -3   6   8       36.24       34.05      1.96 o 
  -2   6   8      151.03      147.56      3.08 o 
  -1   6   8     1126.55     1083.96     17.00 o 
   0   6   8       18.89       18.63      1.52 o 
   1   6   8       39.99       37.91      1.75 o 
   2   6   8      192.03      194.91      5.53 o 
   3   6   8        6.41        7.87      2.33 o 
   4   6   8       98.29       97.91      4.11 o 
   5   6   8      118.52      136.24      7.95 o 
  -7   7   8      187.20      186.41      4.53 o 
  -6   7   8        4.74        4.73      1.59 o 
  -5   7   8      487.42      490.30      6.69 o 
  -4   7   8      193.76      194.42      4.48 o 
  -3   7   8      373.43      380.69      5.97 o 
  -2   7   8      473.48      470.07      8.11 o 
  -1   7   8      283.02      267.60      5.28 o 
   0   7   8      375.94      366.57      6.71 o 
   1   7   8      125.66      124.15      3.95 o 
   2   7   8      134.39      136.01      6.28 o 
   3   7   8       99.69       97.93      4.29 o 
   4   7   8        2.17        2.49      2.56 o 
  -6   8   8       48.22       47.84      2.71 o 
  -5   8   8      324.22      315.51      7.70 o 
  -4   8   8       63.90       60.55      3.54 o 
  -3   8   8       71.44       70.12      2.49 o 
  -2   8   8      117.30      117.97      3.48 o 
  -1   8   8      118.65      113.89      6.00 o 
   0   8   8       66.69       67.17      2.83 o 
   1   8   8       47.25       50.53      2.21 o 
   2   8   8       25.85       28.99      3.16 o 
   3   8   8       52.32       38.05      4.87 o 
  -5   9   8        0.01        0.96      3.91 o 
  -4   9   8       77.95       72.62      5.87 o 
  -3   9   8      181.26      185.16      5.15 o 
  -2   9   8        8.70       11.01      2.75 o 
  -1   9   8      153.58      139.25      7.80 o 
   0   9   8       26.84       25.10      2.70 o 
   1   9   8        0.09       -0.93      3.39 o 
  -1 -12   9      197.87      200.36      9.08 o 
   0 -12   9       10.44       13.85      3.33 o 
   1 -12   9       17.56       14.94      3.54 o 
   2 -12   9      241.22      244.59     10.28 o 
   3 -12   9       11.66       15.98      3.17 o 
  -3 -11   9        9.71        7.71      3.91 o 
  -2 -11   9      168.14      170.22      5.48 o 
  -1 -11   9       20.86       18.94      1.97 o 
   0 -11   9       63.29       71.41      2.77 o 
   1 -11   9      311.65      318.76      8.75 o 
   2 -11   9        6.42        6.02      1.57 o 
   3 -11   9      321.41      334.22      7.22 o 
   4 -11   9      256.34      274.95      6.03 o 
   5 -11   9       27.07       23.91      3.04 o 
  -4 -10   9      163.12      161.12      5.07 o 
  -3 -10   9       20.64       20.11      2.59 o 
  -2 -10   9      173.20      171.68      5.36 o 
  -1 -10   9        1.26        1.19      1.61 o 
   0 -10   9      108.42      103.28      2.69 o 
   1 -10   9      580.08      571.38      7.65 o 
   2 -10   9      196.50      191.45      3.42 o 
   3 -10   9       21.99       25.97      1.48 o 
   4 -10   9      306.06      310.19      5.67 o 
   5 -10   9      130.20      125.05      3.37 o 
   6 -10   9       53.49       48.35      2.41 o 
  -5  -9   9       10.02       13.86      2.37 o 
  -4  -9   9       79.21       78.65      3.65 o 
  -3  -9   9      241.07      234.83      5.91 o 
  -2  -9   9      234.12      247.61      9.35 o 
  -1  -9   9      494.13      527.16      6.98 o 
   0  -9   9      103.37      106.32      2.51 o 
   1  -9   9       57.58       57.92      1.87 o 
   2  -9   9      478.82      478.33      5.99 o 
   3  -9   9      288.01      294.56      4.59 o 
   4  -9   9       27.10       22.75      1.64 o 
   5  -9   9      276.67      268.20      3.91 o 
   6  -9   9       57.28       58.94      2.11 o 
   7  -9   9      155.22      153.83      5.05 o 
  -6  -8   9        4.78        4.90      1.87 o 
  -5  -8   9      154.70      160.87      7.14 o 
  -4  -8   9      188.54      178.17      4.86 o 
  -3  -8   9       76.97       73.74      3.31 o 
  -2  -8   9      421.48      419.72      5.55 o 
  -1  -8   9      152.29      149.41      2.45 o 
   0  -8   9       21.33       21.09      1.14 o 
   1  -8   9      709.57      702.06      9.04 o 
   2  -8   9      102.18       99.06      2.13 o 
   3  -8   9      246.87      243.51      4.02 o 
   4  -8   9      361.70      362.51      4.66 o 
   5  -8   9      100.20       98.67      2.95 o 
   6  -8   9        4.83        2.72      1.32 o 
   7  -8   9      350.58      353.88      7.94 o 
  -7  -7   9       33.75       31.35      3.64 o 
  -6  -7   9       53.39       51.43      2.53 o 
  -5  -7   9       17.90       15.10      2.02 o 
  -4  -7   9      293.22      299.75      6.55 o 
  -3  -7   9      858.96      818.65     15.87 o 
  -2  -7   9       22.19       28.70      1.11 o 
  -1  -7   9      432.72      413.96      4.60 o 
   0  -7   9      875.21      877.37      9.93 o 
   1  -7   9      172.82      181.69      2.86 o 
   2  -7   9        7.84        8.00      0.74 o 
   3  -7   9     1105.08     1082.74     10.84 o 
   4  -7   9      589.30      595.92      6.84 o 
   5  -7   9       10.70       10.49      1.21 o 
   6  -7   9       72.58       74.58      2.05 o 
   7  -7   9      175.69      180.91      3.14 o 
   8  -7   9        0.24        1.06      2.75 o 
  -7  -6   9       50.36       55.64      3.97 o 
  -6  -6   9      404.82      417.26      7.99 o 
  -5  -6   9        2.74        0.77      1.64 o 
  -4  -6   9      112.92      111.02      5.09 o 
  -3  -6   9      415.11      418.08      6.03 o 
  -2  -6   9      161.07      160.03      2.35 o 
  -1  -6   9       79.07       74.70      1.48 o 
   0  -6   9      975.44     1033.48     11.50 o 
   1  -6   9       47.57       47.64      1.19 o 
   2  -6   9      870.39      875.21      7.82 o 
   3  -6   9     1162.62     1163.83     10.79 o 
   4  -6   9       23.78       22.98      1.21 o 
   5  -6   9       15.88       17.08      1.20 o 
   6  -6   9      708.21      685.83      7.74 o 
   7  -6   9        9.39        6.61      1.47 o 
   8  -6   9       15.03       12.49      2.19 o 
  -8  -5   9       10.16        9.36      2.98 o 
  -7  -5   9      296.75      293.49      8.76 o 
  -6  -5   9       13.16       18.93      2.77 o 
  -5  -5   9        0.78        1.06      1.26 o 
  -4  -5   9      821.84      837.97     11.14 o 
  -3  -5   9       26.27       25.76      2.22 o 
  -2  -5   9      111.48       86.24      1.85 o 
  -1  -5   9     2117.63     1947.35     19.15 o 
   0  -5   9      199.37      203.45      2.25 o 
   1  -5   9       70.44       71.19      1.41 o 
   2  -5   9     4202.61     4180.65     35.15 o 
   3  -5   9       32.69       34.42      1.12 o 
   4  -5   9       36.38       38.42      1.21 o 
   5  -5   9      669.04      675.12      7.53 o 
   6  -5   9      148.11      146.72      2.49 o 
   7  -5   9      182.98      168.73      3.14 o 
   8  -5   9      137.74      135.29      3.81 o 
  -8  -4   9      288.60      294.47      8.82 o 
  -7  -4   9       50.29       54.72      3.54 o 
  -6  -4   9       64.36       68.07      3.95 o 
  -5  -4   9      545.96      540.28      8.58 o 
  -4  -4   9      192.24      191.16      3.29 o 
  -3  -4   9      127.73      129.82      3.55 o 
  -2  -4   9      749.42      720.59      6.83 o 
  -1  -4   9      721.94      722.25      7.40 o 
   0  -4   9        4.39        5.87      0.73 o 
   1  -4   9      282.48      268.95      2.90 o 
   2  -4   9     1134.45     1160.76     10.10 o 
   3  -4   9      155.94      150.07      2.31 o 
   4  -4   9       92.31       89.91      1.84 o 
   5  -4   9      402.88      390.94      4.33 o 
   6  -4   9       53.71       52.70      1.90 o 
   7  -4   9        6.85        7.00      1.45 o 
   8  -4   9       92.92       91.40      3.29 o 
  -8  -3   9       17.23       23.71      2.88 o 
  -7  -3   9       27.08       29.24      3.89 o 
  -6  -3   9      103.71      110.33      3.65 o 
  -5  -3   9      989.77      983.65     14.75 o 
  -4  -3   9        0.41        2.87      1.14 o 
  -3  -3   9       46.30       48.27      1.84 o 
  -2  -3   9     2313.72     2301.74     22.15 o 
  -1  -3   9      151.04      157.65      2.19 o 
   0  -3   9      336.09      328.60      3.01 o 
   1  -3   9     1639.83     1637.88     13.89 o 
   2  -3   9       42.35       39.95      1.06 o 
   3  -3   9      553.72      534.93      5.97 o 
   4  -3   9      570.35      551.85      6.19 o 
   5  -3   9        0.09        0.99      0.91 o 
   6  -3   9      188.18      186.52      2.89 o 
   7  -3   9      201.91      197.35      3.59 o 
   8  -3   9       34.05       29.25      3.95 o 
  -9  -2   9      266.59      284.28      8.45 o 
  -8  -2   9       21.75       19.05      2.38 o 
  -7  -2   9       43.36       44.33      2.54 o 
  -6  -2   9      613.95      616.16     11.95 o 
  -5  -2   9        1.76        3.34      1.10 o 
  -4  -2   9        4.55        5.50      1.05 o 
  -3  -2   9     4316.98     4173.12     59.95 o 
  -2  -2   9       97.83       99.75      1.64 o 
  -1  -2   9      253.30      262.41      6.70 o 
   0  -2   9     1358.29     1382.44     10.73 o 
   1  -2   9      457.05      424.12      3.78 o 
   2  -2   9      790.19      766.19     10.49 o 
   3  -2   9      464.09      450.38      5.70 o 
   4  -2   9      116.42      109.44      2.16 o 
   5  -2   9       49.35       51.72      2.14 o 
   6  -2   9      137.03      144.06      3.45 o 
   7  -2   9       17.56       21.81      2.18 o 
   8  -2   9       13.50       14.65      2.37 o 
  -9  -1   9       31.21       33.14      3.21 o 
  -8  -1   9      235.46      241.51      6.86 o 
  -7  -1   9      276.28      290.00      5.46 o 
  -6  -1   9      265.25      263.09      5.85 o 
  -5  -1   9      341.94      366.44      6.02 o 
  -4  -1   9      441.78      426.28      6.89 o 
  -3  -1   9      736.03      698.40     18.73 o 
  -2  -1   9     1728.26     1725.71     18.05 o 
  -1  -1   9      763.59      749.57      6.52 o 
   0  -1   9     1779.87     1816.46     14.55 o 
   1  -1   9     1485.14     1507.53     17.11 o 
   2  -1   9      195.45      172.80      3.84 o 
   3  -1   9      353.40      327.13      4.91 o 
   4  -1   9      470.88      462.11      7.46 o 
   5  -1   9      648.60      661.62     12.28 o 
   6  -1   9       28.80       31.95      3.15 o 
   7  -1   9       44.24       48.32      3.80 o 
   8  -1   9       61.95       58.14      4.26 o 
  -9   0   9        1.08        4.71      2.21 o 
  -8   0   9       68.31       73.23      2.89 o 
  -7   0   9      790.71      780.53     12.28 o 
  -6   0   9      164.31      159.97      3.56 o 
  -5   0   9      287.32      291.18      4.40 o 
  -4   0   9      423.75      469.49      6.55 o 
  -3   0   9      193.62      189.64      3.63 o 
  -2   0   9      356.12      375.37      4.68 o 
  -1   0   9      167.18      143.00      1.77 o 
   0   0   9      152.53      164.70      2.97 o 
   1   0   9      454.53      451.33      4.85 o 
   2   0   9      604.51      563.36     12.05 o 
   3   0   9      214.90      211.83      4.07 o 
   4   0   9      400.83      384.50      7.76 o 
   5   0   9      166.35      180.02      4.55 o 
   6   0   9       16.93       17.74      2.97 o 
   7   0   9      191.92      192.40      7.02 o 
   8   0   9        3.07        5.16      3.24 o 
  -9   1   9       10.93       11.24      2.36 o 
  -8   1   9      278.64      289.58      5.66 o 
  -7   1   9       13.06       13.60      1.78 o 
  -6   1   9      621.43      649.49      8.82 o 
  -5   1   9      843.19      767.51     10.25 o 
  -4   1   9      182.09      188.85      3.22 o 
  -3   1   9     1796.31     1815.77     23.03 o 
  -2   1   9      667.84      683.38      7.49 o 
  -1   1   9      232.18      257.27      3.23 o 
   0   1   9     1467.09     1456.25     13.34 o 
   1   1   9      314.32      312.77      3.52 o 
   2   1   9       36.08       38.65      1.58 o 
   3   1   9      463.17      457.46      9.00 o 
   4   1   9      148.60      143.07      4.00 o 
   5   1   9       27.83       23.47      2.08 o 
   6   1   9       96.45       97.54      5.15 o 
   7   1   9       72.18       70.78      4.88 o 
  -9   2   9      274.81      276.23      6.60 o 
  -8   2   9       82.66       76.44      3.48 o 
  -7   2   9      470.15      477.84      8.12 o 
  -6   2   9       77.84       80.34      2.19 o 
  -5   2   9      507.88      500.87      7.08 o 
  -4   2   9     1314.89     1246.05     16.14 o 
  -3   2   9      333.19      322.86      3.90 o 
  -2   2   9       94.15       92.95      1.80 o 
  -1   2   9      168.46      152.69      2.28 o 
   0   2   9     1248.53     1328.14     13.43 o 
   1   2   9       18.74       24.83      1.96 o 
   2   2   9      249.84      244.99      4.51 o 
   3   2   9      761.04      743.73     13.85 o 
   4   2   9        1.20       -0.32      2.46 o 
   5   2   9       60.27       62.64      3.51 o 
   6   2   9       99.90       99.59      6.16 o 
   7   2   9       13.94        9.67      3.43 o 
  -9   3   9       12.64       13.31      2.63 o 
  -8   3   9      280.35      287.54      6.76 o 
  -7   3   9      202.30      192.28      4.79 o 
  -6   3   9        5.61        6.16      1.90 o 
  -5   3   9      298.00      286.56      4.62 o 
  -4   3   9      423.57      451.74      6.49 o 
  -3   3   9       97.74       95.33      1.78 o 
  -2   3   9       11.92       11.26      0.88 o 
  -1   3   9     2289.39     2293.32     26.80 o 
   0   3   9      151.01      147.89      2.87 o 
   1   3   9       52.44       51.35      1.58 o 
   2   3   9      766.71      760.45     11.64 o 
   3   3   9       29.37       26.44      3.96 o 
   4   3   9      499.86      498.46     10.00 o 
   5   3   9       79.88       86.80      4.03 o 
   6   3   9        5.81        4.53      2.54 o 
  -8   4   9      525.05      507.62     10.40 o 
  -7   4   9      154.42      151.36      2.94 o 
  -6   4   9      113.96      120.44      2.63 o 
  -5   4   9     1078.91     1084.46     13.03 o 
  -4   4   9       52.85       54.62      1.92 o 
  -3   4   9       50.92       58.07      1.56 o 
  -2   4   9      614.39      620.02      7.04 o 
  -1   4   9        8.13        8.98      1.22 o 
   0   4   9       29.62       30.50      1.52 o 
   1   4   9      336.02      339.32      4.67 o 
   2   4   9      158.31      157.57      2.98 o 
   3   4   9        2.99        3.44      2.00 o 
   4   4   9       29.24       33.45      2.62 o 
   5   4   9       57.99       56.77      3.10 o 
   6   4   9        1.73        4.35      3.15 o 
  -8   5   9       65.98       70.47      3.78 o 
  -7   5   9       77.08       88.85      3.05 o 
  -6   5   9       81.70       75.08      2.31 o 
  -5   5   9      674.63      688.65      8.74 o 
  -4   5   9        2.57        2.46      1.28 o 
  -3   5   9      289.91      292.01      3.54 o 
  -2   5   9     1688.61     1712.66     22.57 o 
  -1   5   9      191.78      187.08      3.99 o 
   0   5   9      224.46      225.24      4.02 o 
   1   5   9      259.20      255.88      4.37 o 
   2   5   9       38.73       36.19      2.17 o 
   3   5   9       51.33       47.87      2.90 o 
   4   5   9      160.34      175.59      6.78 o 
   5   5   9        4.83        5.81      2.51 o 
  -7   6   9       21.62       20.98      2.16 o 
  -6   6   9     1047.05     1049.14     12.89 o 
  -5   6   9       18.79       18.44      2.63 o 
  -4   6   9       52.76       53.68      1.92 o 
  -3   6   9      349.20      351.74      4.93 o 
  -2   6   9       31.69       30.60      1.68 o 
  -1   6   9      437.11      416.29      7.36 o 
   0   6   9      253.08      261.26      4.56 o 
   1   6   9       23.52       25.45      1.69 o 
   2   6   9      215.14      210.53      6.10 o 
   3   6   9       15.83       19.35      2.68 o 
   4   6   9        2.31        0.12      2.45 o 
  -7   7   9      128.71      128.88      3.92 o 
  -6   7   9       16.01       16.72      2.22 o 
  -5   7   9      303.14      292.27      5.84 o 
  -4   7   9      338.29      332.37     10.49 o 
  -3   7   9       48.65       53.44      2.51 o 
  -2   7   9      351.13      343.29      6.41 o 
  -1   7   9       13.35       15.15      2.21 o 
   0   7   9      157.13      159.13      3.96 o 
   1   7   9       70.46       72.41      2.48 o 
   2   7   9       89.65       90.58      4.40 o 
   3   7   9        3.81        8.34      4.05 o 
  -6   8   9       81.95       83.77      3.47 o 
  -5   8   9       30.55       26.72      4.32 o 
  -4   8   9      108.40      105.74      4.50 o 
  -3   8   9      172.83      175.28      4.28 o 
  -2   8   9       39.55       38.82      2.32 o 
  -1   8   9       79.47       82.79      3.13 o 
   0   8   9       15.18       18.40      2.13 o 
   1   8   9       17.22       17.57      2.42 o 
   2   8   9       30.98       32.91      5.01 o 
  -4   9   9        2.35        3.01      2.59 o 
  -3   9   9      229.81      229.89     12.27 o 
  -2   9   9       31.27       31.74      2.90 o 
  -1   9   9        7.81        3.03      2.52 o 
   0   9   9      196.35      197.10      5.56 o 
   0 -12  10      115.40      120.02      5.79 o 
   1 -12  10      163.56      177.85      7.22 o 
   2 -12  10       15.20       10.79      3.57 o 
   3 -12  10      277.99      285.28     10.16 o 
  -3 -11  10       10.62       12.17      4.00 o 
  -2 -11  10        5.48        4.05      2.59 o 
  -1 -11  10      259.83      290.37      6.21 o 
   0 -11  10       23.21       25.35      2.01 o 
   1 -11  10       56.37       58.10      2.35 o 
   2 -11  10      162.82      163.83      3.26 o 
   3 -11  10       26.84       26.20      1.70 o 
   4 -11  10      152.89      163.35      4.55 o 
   5 -11  10      169.89      153.93      5.56 o 
  -4 -10  10       12.19       12.19      2.64 o 
  -3 -10  10      109.04       98.89      6.03 o 
  -2 -10  10      202.97      197.62      8.60 o 
  -1 -10  10       50.11       46.18      2.50 o 
   0 -10  10      306.84      313.96      5.29 o 
   1 -10  10       43.43       40.58      1.76 o 
   2 -10  10      121.95      127.17      2.78 o 
   3 -10  10      101.54       96.84      2.36 o 
   4 -10  10      152.85      147.00      4.16 o 
   5 -10  10      103.75      107.07      3.18 o 
   6 -10  10       57.93       56.70      2.56 o 
  -5  -9  10       15.81       12.93      2.42 o 
  -4  -9  10      183.57      183.32      5.13 o 
  -3  -9  10       12.58       16.05      2.31 o 
  -2  -9  10      253.40      258.13      6.65 o 
  -1  -9  10      311.95      322.80      5.99 o 
   0  -9  10       11.41       12.67      1.27 o 
   1  -9  10      324.05      324.99      4.82 o 
   2  -9  10       81.09       78.67      2.06 o 
   3  -9  10      394.31      397.98      5.79 o 
   4  -9  10       54.19       49.51      1.82 o 
   5  -9  10        9.55       10.35      1.54 o 
   6  -9  10      225.31      227.61      3.91 o 
  -6  -8  10      139.40      143.11      4.10 o 
  -5  -8  10       10.12       11.65      2.58 o 
  -4  -8  10       98.59       93.15      3.70 o 
  -3  -8  10      120.74      122.97      3.39 o 
  -2  -8  10        9.87        9.16      1.11 o 
  -1  -8  10      681.06      685.30      8.64 o 
   0  -8  10      483.21      474.28      5.82 o 
   1  -8  10       18.97       19.23      1.31 o 
   2  -8  10      914.68      920.60     10.58 o 
   3  -8  10       17.01       17.32      1.20 o 
   4  -8  10        5.97        6.73      1.26 o 
   5  -8  10      326.90      319.47      4.38 o 
   6  -8  10       28.40       22.84      1.66 o 
   7  -8  10        0.18        2.22      1.67 o 
  -6  -7  10        2.97        2.06      1.70 o 
  -5  -7  10      277.31      261.33      6.56 o 
  -4  -7  10        9.89       11.07      1.89 o 
  -3  -7  10      146.34      149.01      4.52 o 
  -2  -7  10      217.72      234.09      3.17 o 
  -1  -7  10        9.76       14.09      0.92 o 
   0  -7  10       73.25       73.74      1.77 o 
   1  -7  10      423.17      445.46      5.10 o 
   2  -7  10     1142.84     1160.59      9.76 o 
   3  -7  10      122.06      124.24      3.28 o 
   4  -7  10      598.57      585.13      7.38 o 
   5  -7  10      249.48      244.74      3.60 o 
   6  -7  10       12.91       13.20      1.40 o 
   7  -7  10       79.65       83.57      2.53 o 
  -7  -6  10       59.99       60.16      4.18 o 
  -6  -6  10      415.73      437.67      8.50 o 
  -5  -6  10      130.78      135.77      3.38 o 
  -4  -6  10       64.83       58.14      3.02 o 
  -3  -6  10      200.98      203.57      3.57 o 
  -2  -6  10     2336.71     2126.69     22.36 o 
  -1  -6  10        8.94       12.05      0.89 o 
   0  -6  10       93.00       83.22      1.75 o 
   1  -6  10     1007.45     1024.15      9.71 o 
   2  -6  10       57.17       59.17      1.39 o 
   3  -6  10       80.66       79.86      1.64 o 
   4  -6  10     1034.65     1006.43     10.06 o 
   5  -6  10       33.60       32.19      1.47 o 
   6  -6  10      151.30      145.59      2.68 o 
   7  -6  10      266.16      264.08      5.27 o 
   8  -6  10        3.35        0.33      2.15 o 
  -8  -5  10        6.07        7.75      3.10 o 
  -7  -5  10       22.91       22.50      3.13 o 
  -6  -5  10      118.45      112.96      3.11 o 
  -5  -5  10       71.82       70.84      3.08 o 
  -4  -5  10        1.61        1.60      1.17 o 
  -3  -5  10      952.61      945.90     12.48 o 
  -2  -5  10       52.87       47.98      1.11 o 
  -1  -5  10       22.71       18.02      0.85 o 
   0  -5  10     1754.50     1736.68     17.41 o 
   1  -5  10       25.44       31.20      0.91 o 
   2  -5  10      725.69      736.34      6.68 o 
   3  -5  10       52.10       46.96      1.34 o 
   4  -5  10       32.27       32.41      1.32 o 
   5  -5  10       87.64       83.01      2.02 o 
   6  -5  10      174.02      176.28      2.86 o 
   7  -5  10      111.27      106.74      2.88 o 
   8  -5  10       39.76       30.66      2.50 o 
  -8  -4  10        2.77        4.26      2.83 o 
  -7  -4  10      296.22      293.25      8.75 o 
  -6  -4  10       16.93       17.09      1.21 o 
  -5  -4  10        8.62       11.57      1.30 o 
  -4  -4  10      725.81      727.01      9.80 o 
  -3  -4  10      746.69      726.79      9.75 o 
  -2  -4  10       20.91       24.46      0.78 o 
  -1  -4  10     1589.09     1656.83     15.26 o 
   0  -4  10      953.20      943.82      8.38 o 
   1  -4  10      122.28      128.53      1.68 o 
   2  -4  10      270.45      249.98      2.67 o 
   3  -4  10      837.55      804.13      8.72 o 
   4  -4  10       99.16       95.26      1.97 o 
   5  -4  10       69.06       68.60      1.68 o 
   6  -4  10      103.99       98.84      2.11 o 
   7  -4  10        1.34       -0.52      1.47 o 
   8  -4  10      147.97      135.70      4.43 o 
  -8  -3  10       24.91       25.73      3.14 o 
  -7  -3  10      836.92      857.93     16.40 o 
  -6  -3  10       68.31       76.26      3.32 o 
  -5  -3  10       53.62       58.20      2.18 o 
  -4  -3  10      871.50      825.11     12.63 o 
  -3  -3  10      382.08      377.83      5.49 o 
  -2  -3  10       20.10       23.73      0.80 o 
  -1  -3  10     1039.18      999.37     12.72 o 
   0  -3  10      103.90      109.51      1.34 o 
   1  -3  10      653.76      673.82      6.10 o 
   2  -3  10     1699.09     1652.32     16.86 o 
   3  -3  10      109.45      102.12      1.94 o 
   4  -3  10      441.06      419.61      4.97 o 
   5  -3  10      586.78      589.55      6.68 o 
   6  -3  10       20.05       19.06      1.27 o 
   7  -3  10      184.14      176.01      3.85 o 
   8  -3  10       19.53       21.94      6.88 o 
  -8  -2  10      301.74      292.81     11.04 o 
  -7  -2  10       76.77       83.25      3.58 o 
  -6  -2  10       97.03       96.32      2.31 o 
  -5  -2  10     1693.69     1664.25     24.41 o 
  -4  -2  10       37.65       33.82      1.63 o 
  -3  -2  10     2932.03     2855.80     41.34 o 
  -2  -2  10      750.94      753.73      7.59 o 
  -1  -2  10       10.33       11.52      0.80 o 
   0  -2  10      679.89      716.63      5.52 o 
   1  -2  10      257.11      215.29      2.41 o 
   2  -2  10      165.75      163.75      3.26 o 
   3  -2  10      545.67      517.17      9.65 o 
   4  -2  10      278.66      270.21      3.94 o 
   5  -2  10       19.64       17.87      1.45 o 
   6  -2  10      137.80      132.36      4.20 o 
   7  -2  10       38.36       42.07      2.69 o 
   8  -2  10       26.92       23.37      3.34 o 
  -9  -1  10      159.15      155.68      6.06 o 
  -8  -1  10       70.83       64.91      4.34 o 
  -7  -1  10      175.62      178.46      4.86 o 
  -6  -1  10       83.17       77.07      2.20 o 
  -5  -1  10      132.87      132.31      3.04 o 
  -4  -1  10      359.68      370.08      7.50 o 
  -3  -1  10       49.78       45.77      1.86 o 
  -2  -1  10     1335.43     1326.42     14.03 o 
  -1  -1  10     1082.80     1066.52     10.48 o 
   0  -1  10      137.20      132.21      1.58 o 
   1  -1  10      156.00      153.59      2.41 o 
   2  -1  10      191.51      166.67      5.26 o 
   3  -1  10      422.88      400.28      5.89 o 
   4  -1  10      261.19      255.90      7.82 o 
   5  -1  10      689.34      701.57     13.11 o 
   6  -1  10      113.63      122.29      3.60 o 
   7  -1  10       11.12       18.07      3.39 o 
  -9   0  10      254.24      255.54      8.10 o 
  -8   0  10      117.89      122.14      4.10 o 
  -7   0  10       37.26       37.30      3.55 o 
  -6   0  10      568.15      561.67      7.76 o 
  -5   0  10      421.71      408.27      5.93 o 
  -4   0  10      656.62      598.91      9.44 o 
  -3   0  10     1238.63     1210.55     18.08 o 
  -2   0  10      285.05      284.39      3.50 o 
  -1   0  10     2184.61     2209.21     21.13 o 
   0   0  10     1089.22     1143.77      9.98 o 
   1   0  10       94.27       91.28      1.49 o 
   2   0  10     1381.77     1325.70     27.24 o 
   3   0  10       18.65       15.84      1.77 o 
   4   0  10        3.13        2.25      1.67 o 
   5   0  10      124.94      120.96      6.59 o 
   6   0  10       23.65       23.88      1.91 o 
   7   0  10       12.53       11.35      3.30 o 
  -9   1  10       19.55       20.84      2.64 o 
  -8   1  10      747.85      738.13     14.05 o 
  -7   1  10      203.28      199.48      4.38 o 
  -6   1  10        0.39       -0.03      1.17 o 
  -5   1  10      601.00      605.72      8.37 o 
  -4   1  10       26.59       37.65      1.53 o 
  -3   1  10        6.95       10.00      1.35 o 
  -2   1  10      821.57      802.69      8.77 o 
  -1   1  10       84.19       81.01      1.52 o 
   0   1  10        1.32        2.10      0.69 o 
   1   1  10     1215.62     1209.76     11.31 o 
   2   1  10       69.97       68.90      2.42 o 
   3   1  10        9.67        6.57      1.77 o 
   4   1  10      612.90      615.91     11.82 o 
   5   1  10       55.78       58.06      4.26 o 
   6   1  10        1.07       -1.39      1.71 o 
   7   1  10       73.72       84.94      5.39 o 
  -8   2  10      143.03      148.51      4.64 o 
  -7   2  10      213.32      208.24      4.58 o 
  -6   2  10     1038.62     1026.11     13.58 o 
  -5   2  10      237.33      235.31      4.02 o 
  -4   2  10      161.17      153.39      3.00 o 
  -3   2  10      826.27      836.22     19.41 o 
  -2   2  10      466.98      484.19      5.60 o 
  -1   2  10      167.02      164.78      2.73 o 
   0   2  10     1769.26     1816.08     19.42 o 
   1   2  10      407.38      411.12      6.04 o 
   2   2  10       11.64       11.19      1.13 o 
   3   2  10      371.19      386.64      8.12 o 
   4   2  10        9.03        4.97      2.50 o 
   5   2  10        0.18       -2.90      2.04 o 
   6   2  10       21.51       22.88      2.18 o 
  -8   3  10       81.72       82.36      3.78 o 
  -7   3  10       35.00       34.16      2.87 o 
  -6   3  10      492.40      504.56      7.44 o 
  -5   3  10        3.54        3.57      1.35 o 
  -4   3  10       84.65       93.28      2.86 o 
  -3   3  10     1629.76     1604.37     18.41 o 
  -2   3  10       20.20       18.66      1.02 o 
  -1   3  10        5.85        6.25      1.07 o 
   0   3  10      158.87      156.74      3.09 o 
   1   3  10        0.41        0.95      1.03 o 
   2   3  10       82.14       86.51      2.27 o 
   3   3  10      579.22      572.25     11.29 o 
   4   3  10       20.57       18.52      2.40 o 
   5   3  10        5.66        6.49      2.29 o 
   6   3  10      106.90      118.09      4.05 o 
  -8   4  10        1.86        1.80      2.52 o 
  -7   4  10      653.56      636.22     10.11 o 
  -6   4  10       36.09       37.36      2.74 o 
  -5   4  10        2.73        2.86      1.40 o 
  -4   4  10     1477.39     1447.86     18.86 o 
  -3   4  10        6.02        8.25      1.50 o 
  -2   4  10      459.34      465.94      6.15 o 
  -1   4  10     1361.65     1341.15     20.76 o 
   0   4  10       53.96       51.27      2.01 o 
   1   4  10        2.36        1.23      1.25 o 
   2   4  10      128.35      132.76      3.57 o 
   3   4  10       75.39       62.41      6.15 o 
   4   4  10        1.07        4.97      2.31 o 
   5   4  10      205.17      206.76      6.87 o 
  -8   5  10      302.83      287.54      7.16 o 
  -7   5  10       49.27       48.68      2.49 o 
  -6   5  10       21.68       19.86      1.83 o 
  -5   5  10      402.95      391.24      6.11 o 
  -4   5  10      140.39      140.46      3.09 o 
  -3   5  10        1.44        1.18      1.49 o 
  -2   5  10      315.74      314.72      5.11 o 
  -1   5  10      115.39      113.33      3.14 o 
   0   5  10      243.58      239.96      4.58 o 
   1   5  10      195.25      207.58      3.87 o 
   2   5  10       92.06       92.41      4.17 o 
   3   5  10       41.74       42.25      3.07 o 
   4   5  10       29.60       30.28      2.93 o 
   5   5  10       22.38       24.12      3.42 o 
  -7   6  10       27.11       25.04      2.30 o 
  -6   6  10      112.37      113.55      3.59 o 
  -5   6  10      207.76      197.82      4.79 o 
  -4   6  10       61.31       60.17      2.75 o 
  -3   6  10       86.87       88.97      3.00 o 
  -2   6  10      359.28      358.14      6.53 o 
  -1   6  10       14.58       15.92      2.43 o 
   0   6  10       95.02       93.08      3.06 o 
   1   6  10      255.47      269.81      4.74 o 
   2   6  10       50.45       46.33      3.60 o 
   3   6  10       55.22       52.83      4.99 o 
   4   6  10       27.51       34.84      3.60 o 
  -6   7  10      256.44      256.27      5.45 o 
  -5   7  10        3.28        6.70      2.52 o 
  -4   7  10       90.96       90.40      6.25 o 
  -3   7  10       95.51       94.97      3.21 o 
  -2   7  10        7.21        7.00      1.80 o 
  -1   7  10       11.34       11.16      1.94 o 
   0   7  10      185.94      180.98      4.31 o 
   1   7  10       48.96       46.25      2.60 o 
   2   7  10       49.22       49.05      7.18 o 
   3   7  10       69.90       78.67      6.13 o 
  -5   8  10      259.27      273.16     10.59 o 
  -4   8  10      214.52      201.23      9.00 o 
  -3   8  10       87.36       89.29      3.92 o 
  -2   8  10      277.29      275.96      8.40 o 
  -1   8  10      139.40      138.28      4.72 o 
   0   8  10       21.39       21.80      2.66 o 
   1   8  10      140.59      148.97      8.37 o 
   0 -12  11       67.67       73.82      4.95 o 
   1 -12  11      295.84      315.18     10.51 o 
   2 -12  11       67.66       74.92      5.12 o 
  -2 -11  11       47.38       47.51      5.08 o 
  -1 -11  11       43.27       39.75      2.35 o 
   0 -11  11      157.36      161.68      4.79 o 
   1 -11  11        7.44        4.25      1.63 o 
   2 -11  11       78.20       82.26      2.72 o 
   3 -11  11      222.29      216.33      3.76 o 
   4 -11  11        8.98       13.66      2.96 o 
  -4 -10  11       37.12       38.51      3.10 o 
  -3 -10  11      111.20      102.83      6.22 o 
  -2 -10  11       65.22       69.30      3.84 o 
  -1 -10  11       34.13       30.84      2.22 o 
   0 -10  11       65.42       65.07      2.35 o 
   1 -10  11      461.28      461.14      6.48 o 
   2 -10  11       77.19       82.08      2.43 o 
   3 -10  11        7.80        9.44      1.58 o 
   4 -10  11      457.70      462.36      8.65 o 
   5 -10  11      137.50      154.02      5.57 o 
  -5  -9  11        9.31       12.48      2.51 o 
  -4  -9  11      297.13      291.41      6.94 o 
  -3  -9  11      366.70      353.23      7.93 o 
  -2  -9  11       23.85       23.96      2.14 o 
  -1  -9  11      530.67      536.88      7.17 o 
   0  -9  11       29.52       25.49      1.48 o 
   1  -9  11      392.32      388.18      5.60 o 
   2  -9  11      184.13      181.89      3.06 o 
   3  -9  11      182.36      181.50      3.76 o 
   4  -9  11       13.29       12.76      1.84 o 
   5  -9  11       79.56       75.02      2.43 o 
   6  -9  11       34.99       34.76      2.56 o 
  -6  -8  11       11.26       13.39      2.19 o 
  -5  -8  11       94.35       95.71      3.80 o 
  -4  -8  11        2.95        5.28      2.13 o 
  -3  -8  11      366.51      369.57      6.72 o 
  -2  -8  11       56.55       56.87      1.63 o 
  -1  -8  11       21.62       26.02      1.26 o 
   0  -8  11      943.73      967.87     12.12 o 
   1  -8  11        5.02        4.93      1.19 o 
   2  -8  11        2.99        3.74      1.02 o 
   3  -8  11     1050.22     1045.10     11.64 o 
   4  -8  11       11.23       12.97      1.43 o 
   5  -8  11       70.15       69.98      2.46 o 
   6  -8  11      254.49      255.56      5.49 o 
   7  -8  11       16.56       19.00      1.97 o 
  -6  -7  11        9.02        9.23      1.99 o 
  -5  -7  11       22.83       14.77      2.19 o 
  -4  -7  11      497.98      495.79      9.51 o 
  -3  -7  11       45.17       38.74      1.80 o 
  -2  -7  11        0.39        4.22      0.96 o 
  -1  -7  11     1008.32      988.64     11.14 o 
   0  -7  11       81.02       80.74      1.90 o 
   1  -7  11       81.52       80.28      1.91 o 
   2  -7  11      453.81      453.73      4.84 o 
   3  -7  11      259.37      262.48      3.22 o 
   4  -7  11       65.49       64.34      2.33 o 
   5  -7  11      247.73      246.29      3.71 o 
   6  -7  11       98.52      101.65      2.44 o 
   7  -7  11       56.03       51.41      2.27 o 
  -7  -6  11        3.68        5.49      3.16 o 
  -6  -6  11      106.82      108.68      3.41 o 
  -5  -6  11      117.75      114.35      3.21 o 
  -4  -6  11      288.06      286.25      4.65 o 
  -3  -6  11       92.48       86.64      2.85 o 
  -2  -6  11      505.82      479.51      5.97 o 
  -1  -6  11      162.70      183.75      2.51 o 
   0  -6  11       22.45       25.95      1.17 o 
   1  -6  11      685.65      671.37      7.86 o 
   2  -6  11      127.21      131.20      1.89 o 
   3  -6  11       18.26       17.40      1.12 o 
   4  -6  11      212.19      210.36      2.95 o 
   5  -6  11      459.22      445.62      5.49 o 
   6  -6  11        0.59       -0.08      1.28 o 
   7  -6  11       47.36       47.72      2.03 o 
  -7  -5  11        0.50        0.94      2.86 o 
  -6  -5  11        5.30        6.10      1.44 o 
  -5  -5  11     1199.91     1225.36     16.02 o 
  -4  -5  11       41.69       43.75      1.78 o 
  -3  -5  11       12.74       14.76      1.34 o 
  -2  -5  11     1369.86     1386.20     12.87 o 
  -1  -5  11       30.33       23.64      0.95 o 
   0  -5  11       85.64       90.32      1.74 o 
   1  -5  11     1006.24     1018.01      9.67 o 
   2  -5  11       10.82       11.31      0.80 o 
   3  -5  11       50.22       47.49      1.41 o 
   4  -5  11      676.95      648.97      9.02 o 
   5  -5  11       34.82       32.28      1.90 o 
   6  -5  11        6.30        5.25      1.30 o 
   7  -5  11      255.12      251.87      4.52 o 
  -8  -4  11        1.20        4.06      2.86 o 
  -7  -4  11        6.27        5.61      2.40 o 
  -6  -4  11      407.73      411.16      6.09 o 
  -5  -4  11       50.11       51.02      1.93 o 
  -4  -4  11       38.15       38.61      1.67 o 
  -3  -4  11      533.57      511.11      7.20 o 
  -2  -4  11      437.37      432.49      4.38 o 
  -1  -4  11       20.74       28.28      0.90 o 
   0  -4  11     1039.64      978.49     10.12 o 
   1  -4  11      476.98      471.39      4.51 o 
   2  -4  11      645.73      650.61      5.99 o 
   3  -4  11     1430.68     1382.45     14.47 o 
   4  -4  11        7.73        5.43      1.08 o 
   5  -4  11      360.65      351.18      5.34 o 
   6  -4  11      221.66      219.92      4.11 o 
   7  -4  11       23.61       25.83      2.90 o 
  -8  -3  11        0.19        0.50      2.89 o 
  -7  -3  11      232.40      227.08      5.89 o 
  -6  -3  11      506.88      498.89      8.08 o 
  -5  -3  11       77.11       77.20      2.54 o 
  -4  -3  11      513.06      490.78      8.05 o 
  -3  -3  11       55.03       60.81      1.93 o 
  -2  -3  11      878.80      876.70      8.80 o 
  -1  -3  11      147.68      147.69      1.95 o 
   0  -3  11     1186.32     1203.74     10.61 o 
   1  -3  11       24.56       19.52      0.80 o 
   2  -3  11      202.79      189.68      2.22 o 
   3  -3  11      564.67      544.94      6.89 o 
   4  -3  11       61.41       63.90      1.78 o 
   5  -3  11      125.61      117.51      2.56 o 
   6  -3  11       85.67       89.14      2.22 o 
   7  -3  11       23.33       25.84      2.08 o 
  -8  -2  11       36.07       39.98      3.57 o 
  -7  -2  11       82.50       70.90      3.46 o 
  -6  -2  11       21.89       21.40      1.49 o 
  -5  -2  11      111.47      107.84      3.56 o 
  -4  -2  11     1095.28     1070.00     16.17 o 
  -3  -2  11       29.28       28.27      2.00 o 
  -2  -2  11      243.89      238.43      2.85 o 
  -1  -2  11      577.13      558.73      5.86 o 
   0  -2  11      187.50      198.10      2.14 o 
   1  -2  11      432.88      424.57      3.87 o 
   2  -2  11      512.40      511.17      6.58 o 
   3  -2  11       44.84       43.16      1.56 o 
   4  -2  11      567.73      558.85      7.83 o 
   5  -2  11       25.32       26.14      1.65 o 
   6  -2  11        2.28        1.98      1.27 o 
   7  -2  11      132.51      132.17      4.39 o 
  -8  -1  11      152.93      141.79      5.82 o 
  -7  -1  11      151.70      139.74      4.47 o 
  -6  -1  11      153.04      152.87      4.43 o 
  -5  -1  11      290.72      285.47      5.17 o 
  -4  -1  11      296.68      294.01      5.28 o 
  -3  -1  11      318.50      309.23      5.46 o 
  -2  -1  11     2495.90     2507.72     26.15 o 
  -1  -1  11      210.42      223.04      2.76 o 
   0  -1  11     1160.03     1205.21     10.51 o 
   1  -1  11      400.33      421.47      4.09 o 
   2  -1  11        1.90        2.96      1.42 o 
   3  -1  11      503.78      461.31      9.57 o 
   4  -1  11      225.22      207.99      5.97 o 
   5  -1  11       97.52      102.23      5.70 o 
   6  -1  11       15.31       17.68      2.03 o 
   7  -1  11       53.03       56.13      4.45 o 
  -8   0  11       11.17        8.67      2.97 o 
  -7   0  11      681.48      670.08     13.26 o 
  -6   0  11       48.94       52.82      2.74 o 
  -5   0  11      198.06      195.75      4.58 o 
  -4   0  11      620.16      640.76     10.14 o 
  -3   0  11      471.19      446.27      6.21 o 
  -2   0  11      213.54      197.41      2.70 o 
  -1   0  11      443.67      429.75      4.67 o 
   0   0  11      894.19      905.78      8.64 o 
   1   0  11      295.10      317.84      3.46 o 
   2   0  11      515.38      506.20     11.52 o 
   3   0  11      185.52      176.63      7.05 o 
   4   0  11       10.83        9.35      2.71 o 
   5   0  11      117.81      125.26      4.11 o 
   6   0  11      271.77      280.65      6.36 o 
   7   0  11        3.10        3.89      3.36 o 
  -8   1  11       59.74       60.09      3.59 o 
  -7   1  11      469.36      468.51      8.11 o 
  -6   1  11      194.32      189.73      3.55 o 
  -5   1  11       99.66       87.29      2.69 o 
  -4   1  11      658.78      670.00     10.60 o 
  -3   1  11        7.34        7.73      1.00 o 
  -2   1  11        2.06        3.55      1.02 o 
  -1   1  11     1114.59     1164.31     12.72 o 
   0   1  11        7.97       10.43      1.79 o 
   1   1  11       10.59        9.73      0.88 o 
   2   1  11      473.26      461.44      7.81 o 
   3   1  11      159.76      146.64      4.38 o 
   4   1  11       30.56       30.02      3.01 o 
   5   1  11      192.40      205.27      5.34 o 
   6   1  11       13.33       10.60      2.20 o 
  -8   2  11       47.59       48.11      5.12 o 
  -7   2  11      316.87      326.90      5.13 o 
  -6   2  11      107.66      103.86      2.76 o 
  -5   2  11      985.62     1000.76     13.36 o 
  -4   2  11      331.25      295.41      5.44 o 
  -3   2  11       14.52       10.56      1.17 o 
  -2   2  11     1105.77     1118.05     12.11 o 
  -1   2  11      244.06      252.38      3.42 o 
   0   2  11       19.59       22.17      1.67 o 
   1   2  11      533.04      550.00      6.40 o 
   2   2  11      245.29      252.04      5.06 o 
   3   2  11      106.52       95.42      4.65 o 
   4   2  11       23.63       29.35      2.62 o 
   5   2  11      121.90      116.89      4.24 o 
   6   2  11        2.98        0.69      2.18 o 
  -8   3  11      314.61      313.98      7.40 o 
  -7   3  11       13.46       13.72      1.78 o 
  -6   3  11      243.46      245.81      4.39 o 
  -5   3  11      620.93      629.12      8.89 o 
  -4   3  11      108.76      108.35      2.76 o 
  -3   3  11      445.48      432.91      6.31 o 
  -2   3  11      351.43      360.06      4.98 o 
  -1   3  11      194.53      187.78      3.52 o 
   0   3  11       25.94       26.89      1.58 o 
   1   3  11      692.35      693.50      9.78 o 
   2   3  11        4.89        5.77      1.73 o 
   3   3  11       64.51       60.16      3.21 o 
   4   3  11      394.17      403.81      8.73 o 
   5   3  11       16.97       15.08      2.59 o 
  -8   4  11       70.48       66.04      3.69 o 
  -7   4  11       42.89       38.75      2.30 o 
  -6   4  11      279.36      271.85      4.78 o 
  -5   4  11      203.10      200.45      3.91 o 
  -4   4  11       63.51       62.95      2.26 o 
  -3   4  11      613.77      636.60      7.92 o 
  -2   4  11      132.65      133.93      2.95 o 
  -1   4  11       40.17       36.60      1.98 o 
   0   4  11      704.57      713.30     12.40 o 
   1   4  11        1.06       -0.98      1.30 o 
   2   4  11      112.30      105.93      5.25 o 
   3   4  11      109.62      116.64      4.69 o 
   4   4  11       12.00        8.36      3.93 o 
   5   4  11      173.52      168.78      6.10 o 
  -7   5  11      439.04      429.42     10.55 o 
  -6   5  11      107.20      105.71      3.54 o 
  -5   5  11        5.56        5.63      1.68 o 
  -4   5  11      295.33      287.55      5.83 o 
  -3   5  11      106.94      111.58      3.20 o 
  -2   5  11      224.45      229.87      4.17 o 
  -1   5  11       97.57       97.79      3.05 o 
   0   5  11      130.16      119.70      3.33 o 
   1   5  11       81.39       79.82      2.53 o 
   2   5  11       38.80       39.44      3.11 o 
   3   5  11       23.04       22.81      2.92 o 
   4   5  11       24.63       26.29      3.02 o 
  -6   6  11      247.14      245.11      5.29 o 
  -5   6  11        7.02        5.50      2.01 o 
  -4   6  11      395.30      381.24     12.89 o 
  -3   6  11      136.32      137.95      3.67 o 
  -2   6  11       59.48       61.23      3.17 o 
  -1   6  11      729.35      702.15     11.65 o 
   0   6  11      127.22      121.73      3.51 o 
   1   6  11      122.34      121.50      3.11 o 
   2   6  11      108.22      106.24      4.78 o 
   3   6  11        3.40        5.57      4.07 o 
  -5   7  11      565.87      570.52     17.69 o 
  -4   7  11        5.29        5.29      3.96 o 
  -3   7  11      137.50      146.63      3.92 o 
  -2   7  11       18.02       19.22      2.04 o 
  -1   7  11        3.34        2.24      1.93 o 
   0   7  11      308.42      294.13      5.95 o 
   1   7  11        3.07        2.98      2.75 o 
   2   7  11        0.19        2.65      4.24 o 
  -4   8  11      316.36      327.37      8.24 o 
  -3   8  11       98.33      104.35      6.26 o 
  -2   8  11       18.13       21.36      2.80 o 
  -1   8  11      165.92      161.20      9.13 o 
   0   8  11        3.08       -0.96      2.45 o 
  -2 -11  12      311.06      322.43     11.68 o 
  -1 -11  12       82.65       79.51      4.64 o 
   0 -11  12      106.08      108.55      3.98 o 
   1 -11  12      111.12      106.15      3.38 o 
   2 -11  12       63.79       65.54      2.95 o 
   3 -11  12       68.45       65.96      3.13 o 
   4 -11  12       30.28       33.24      3.43 o 
  -4 -10  12        3.47        5.74      2.64 o 
  -3 -10  12        4.82        5.63      3.67 o 
  -2 -10  12       40.41       35.93      4.05 o 
  -1 -10  12       69.04       67.57      2.80 o 
   0 -10  12      267.31      283.78      4.74 o 
   1 -10  12       66.53       73.71      2.75 o 
   2 -10  12      476.33      482.86      6.84 o 
   3 -10  12       35.81       40.21      2.77 o 
   4 -10  12      118.58      122.82      4.12 o 
   5 -10  12      219.91      226.86      6.82 o 
  -5  -9  12      221.33      218.21      5.84 o 
  -4  -9  12      545.18      547.36     11.19 o 
  -3  -9  12        4.01       -1.30      2.30 o 
  -2  -9  12      298.81      297.81      6.19 o 
  -1  -9  12       48.04       52.38      1.75 o 
   0  -9  12       17.06       12.35      1.37 o 
   1  -9  12      289.08      283.23      4.48 o 
   2  -9  12      195.43      191.36      3.23 o 
   3  -9  12       24.92       25.34      1.80 o 
   4  -9  12      123.00      120.88      4.95 o 
   5  -9  12      196.21      205.23      3.79 o 
   6  -9  12       11.63       13.51      2.34 o 
  -5  -8  12       13.75       14.54      2.43 o 
  -4  -8  12        4.35        4.40      2.23 o 
  -3  -8  12       74.87       73.61      2.91 o 
  -2  -8  12      302.27      317.17      4.60 o 
  -1  -8  12       10.28       11.32      1.16 o 
   0  -8  12       44.05       42.51      1.64 o 
   1  -8  12       42.70       41.58      1.68 o 
   2  -8  12       36.16       38.45      1.45 o 
   3  -8  12        8.72       11.54      1.50 o 
   4  -8  12      751.09      744.07      8.56 o 
   5  -8  12        4.69        4.75      1.56 o 
   6  -8  12       12.54       13.98      1.72 o 
  -6  -7  12      132.09      137.07      4.21 o 
  -5  -7  12       43.33       44.92      2.78 o 
  -4  -7  12       43.17       43.96      2.26 o 
  -3  -7  12      866.08      839.64     11.44 o 
  -2  -7  12       15.38       20.94      1.19 o 
  -1  -7  12       28.16       26.32      1.23 o 
   0  -7  12     1465.35     1415.45     17.31 o 
   1  -7  12      220.70      225.78      3.38 o 
   2  -7  12        2.86        3.22      1.10 o 
   3  -7  12      313.52      305.79      3.67 o 
   4  -7  12        4.33        4.20      1.20 o 
   5  -7  12       33.63       35.79      1.89 o 
   6  -7  12      195.07      188.90      6.02 o 
   7  -7  12       53.61       49.78      2.38 o 
  -7  -6  12      247.85      232.14      8.18 o 
  -6  -6  12       26.07       25.79      2.22 o 
  -5  -6  12        0.13       -1.02      1.69 o 
  -4  -6  12      126.80      117.49      2.87 o 
  -3  -6  12       74.41       73.72      2.50 o 
  -2  -6  12        7.74        7.08      0.99 o 
  -1  -6  12      150.48      156.70      2.56 o 
   0  -6  12      250.05      261.03      3.64 o 
   1  -6  12       43.18       47.77      1.87 o 
   2  -6  12      129.36      133.08      2.42 o 
   3  -6  12     1489.12     1459.89     14.45 o 
   4  -6  12       23.52       23.84      1.55 o 
   5  -6  12      116.85      112.27      2.50 o 
   6  -6  12      120.20      121.10      2.62 o 
   7  -6  12       29.86       27.93      1.99 o 
  -7  -5  12      262.06      262.24      8.59 o 
  -6  -5  12       29.89       27.93      1.90 o 
  -5  -5  12      226.12      232.91      4.13 o 
  -4  -5  12      337.38      324.30      5.12 o 
  -3  -5  12       11.15       15.15      1.41 o 
  -2  -5  12       46.46       46.20      1.20 o 
  -1  -5  12     2852.07     2632.30     25.81 o 
   0  -5  12       94.31       81.92      1.83 o 
   1  -5  12      181.13      183.26      2.88 o 
   2  -5  12     1024.44     1029.36      9.20 o 
   3  -5  12      174.05      168.73      2.59 o 
   4  -5  12      119.71      116.04      2.37 o 
   5  -5  12      399.56      385.12      4.57 o 
   6  -5  12        1.39       -1.14      1.35 o 
   7  -5  12      105.14       93.93      3.62 o 
  -7  -4  12        2.70        4.76      2.49 o 
  -6  -4  12        2.86        2.08      1.40 o 
  -5  -4  12      535.53      534.37      7.68 o 
  -4  -4  12       87.53       88.37      2.50 o 
  -3  -4  12       60.90       63.22      2.13 o 
  -2  -4  12      234.02      231.61      2.69 o 
  -1  -4  12        1.69        1.75      0.71 o 
   0  -4  12       90.30       83.14      1.70 o 
   1  -4  12      568.02      572.12      5.76 o 
   2  -4  12       76.49       81.12      1.47 o 
   3  -4  12      834.33      801.35      8.83 o 
   4  -4  12        7.54        5.33      1.17 o 
   5  -4  12       79.56       77.10      2.08 o 
   6  -4  12      129.98      126.36      2.73 o 
   7  -4  12       34.27       33.84      2.92 o 
  -8  -3  12       29.19       28.56      3.45 o 
  -7  -3  12        3.67        4.65      2.40 o 
  -6  -3  12       76.49       68.36      2.81 o 
  -5  -3  12      208.51      206.32      4.39 o 
  -4  -3  12      524.18      501.73      7.22 o 
  -3  -3  12      678.95      664.39      9.16 o 
  -2  -3  12     1355.27     1347.55     13.29 o 
  -1  -3  12      635.33      648.92      6.37 o 
   0  -3  12      444.50      455.78      4.77 o 
   1  -3  12      555.32      526.60      5.15 o 
   2  -3  12      118.15      108.75      1.66 o 
   3  -3  12      150.81      140.28      2.47 o 
   4  -3  12      350.78      338.01      5.04 o 
   5  -3  12       66.45       65.24      2.35 o 
   6  -3  12       73.84       71.98      2.11 o 
   7  -3  12       32.40       35.02      2.89 o 
  -8  -2  12       94.93       92.12      4.99 o 
  -7  -2  12       18.24       15.15      2.45 o 
  -6  -2  12     1200.26     1218.12     18.35 o 
  -5  -2  12       85.18       93.11      2.75 o 
  -4  -2  12        9.84       10.40      1.51 o 
  -3  -2  12     1011.55      985.56     13.04 o 
  -2  -2  12      517.14      508.81      5.43 o 
  -1  -2  12      329.62      328.78      3.78 o 
   0  -2  12      443.23      450.38      4.71 o 
   1  -2  12       43.61       44.64      1.04 o 
   2  -2  12      586.65      560.77      8.68 o 
   3  -2  12      139.96      124.82      2.63 o 
   4  -2  12       24.85       24.22      2.15 o 
   5  -2  12      252.91      248.82      5.55 o 
   6  -2  12      135.51      135.96      3.54 o 
   7  -2  12        8.49       11.71      2.60 o 
  -8  -1  12      115.71      124.29      5.56 o 
  -7  -1  12      110.64      105.91      4.04 o 
  -6  -1  12       19.41       23.24      2.19 o 
  -5  -1  12      489.48      476.01      7.90 o 
  -4  -1  12      489.68      445.49     10.57 o 
  -3  -1  12       93.14       93.94      3.31 o 
  -2  -1  12     2497.20     2425.59     23.45 o 
  -1  -1  12       39.28       39.40      1.27 o 
   0  -1  12       39.87       42.62      1.74 o 
   1  -1  12     1590.62     1644.52     14.34 o 
   2  -1  12       82.42       75.55      3.18 o 
   3  -1  12       75.64       79.82      2.96 o 
   4  -1  12      227.71      221.70      5.49 o 
   5  -1  12       31.10       31.39      2.61 o 
   6  -1  12        1.82        0.30      2.21 o 
   7  -1  12       31.12       29.95      2.87 o 
  -8   0  12      142.66      140.42      6.16 o 
  -7   0  12      105.15      101.48      4.08 o 
  -6   0  12      690.39      689.06     10.92 o 
  -5   0  12       52.14       46.46      2.16 o 
  -4   0  12      127.12      118.47      3.12 o 
  -3   0  12      226.00      238.46      3.82 o 
  -2   0  12       14.67       13.96      0.95 o 
  -1   0  12      607.42      617.07      7.11 o 
   0   0  12      150.98      159.36      2.52 o 
   1   0  12      126.80      127.90      1.81 o 
   2   0  12       28.21       30.29      1.63 o 
   3   0  12      144.45      153.28      4.53 o 
   4   0  12      508.15      493.91     11.54 o 
   5   0  12        9.45       10.12      2.26 o 
   6   0  12      156.22      158.28      4.65 o 
  -8   1  12      335.12      328.63     10.03 o 
  -7   1  12       68.75       70.90      8.69 o 
  -6   1  12      433.21      431.55      7.45 o 
  -5   1  12       71.94       63.32      2.55 o 
  -4   1  12      373.81      336.67      6.14 o 
  -3   1  12     1411.62     1340.61     17.32 o 
  -2   1  12      102.66      101.08      1.95 o 
  -1   1  12      140.20      143.26      2.40 o 
   0   1  12     1385.68     1416.85     17.52 o 
   1   1  12       75.21       82.05      1.73 o 
   2   1  12       19.53       21.05      1.82 o 
   3   1  12      435.58      425.90     11.48 o 
   4   1  12        3.70        4.00      2.18 o 
   5   1  12        3.37        2.73      2.25 o 
   6   1  12       89.51       97.52      4.06 o 
  -8   2  12        3.02        1.55      2.57 o 
  -7   2  12      673.72      678.33     10.64 o 
  -6   2  12       12.99       13.79      1.85 o 
  -5   2  12       70.28       68.52      3.73 o 
  -4   2  12     1126.51     1099.08     16.83 o 
  -3   2  12        4.15        4.20      1.18 o 
  -2   2  12       17.91       17.54      1.21 o 
  -1   2  12      481.55      480.14      5.78 o 
   0   2  12      126.76      129.55      3.31 o 
   1   2  12       54.24       56.45      1.83 o 
   2   2  12      236.30      257.78      5.30 o 
   3   2  12       14.87       10.52      2.40 o 
   4   2  12       47.07       38.77      4.47 o 
   5   2  12       80.44       88.58      4.07 o 
   6   2  12       19.63       13.65      2.53 o 
  -8   3  12      324.41      316.49      7.60 o 
  -7   3  12       52.64       56.04      2.65 o 
  -6   3  12       41.63       37.66      2.06 o 
  -5   3  12      169.69      152.90      3.89 o 
  -4   3  12      200.84      201.93      4.47 o 
  -3   3  12       11.41       10.43      1.24 o 
  -2   3  12      315.05      318.71      4.61 o 
  -1   3  12      625.39      618.63      9.83 o 
   0   3  12       91.99       84.09      2.83 o 
   1   3  12      539.88      551.91      9.35 o 
   2   3  12      224.33      228.79      4.98 o 
   3   3  12        4.01        8.15      3.81 o 
   4   3  12      107.52      103.73      4.34 o 
   5   3  12        7.04        3.26      2.68 o 
  -7   4  12        1.90        0.94      1.93 o 
  -6   4  12       84.68       80.34      2.80 o 
  -5   4  12      755.35      762.36     12.32 o 
  -4   4  12       52.11       54.78      2.62 o 
  -3   4  12        5.40        6.66      1.43 o 
  -2   4  12      582.05      582.59      8.49 o 
  -1   4  12        3.18        1.82      2.21 o 
   0   4  12        5.75        6.81      1.69 o 
   1   4  12       92.57       97.19      2.50 o 
   2   4  12        0.13       -0.76      2.32 o 
   3   4  12       76.52       78.05      3.98 o 
   4   4  12       94.37      118.24      5.14 o 
  -7   5  12       51.91       56.66      2.85 o 
  -6   5  12      278.06      265.20      7.00 o 
  -5   5  12       81.33       88.81      3.41 o 
  -4   5  12      248.23      248.08      9.64 o 
  -3   5  12      523.52      525.32      8.89 o 
  -2   5  12        8.35        8.20      1.72 o 
  -1   5  12      439.97      421.75      7.58 o 
   0   5  12      112.34      112.82      3.34 o 
   1   5  12       45.65       44.67      2.14 o 
   2   5  12       32.76       34.26      3.24 o 
   3   5  12       40.21       40.51      4.90 o 
  -6   6  12      128.40      133.05      4.03 o 
  -5   6  12      235.82      229.18      9.31 o 
  -4   6  12      113.15      114.09      6.93 o 
  -3   6  12      134.15      143.25      3.82 o 
  -2   6  12       20.59       23.71      2.05 o 
  -1   6  12      225.04      214.78      4.78 o 
   0   6  12        7.50        8.28      1.96 o 
   1   6  12       62.58       66.17      2.81 o 
   2   6  12       23.47       22.13      4.83 o 
  -4   7  12       24.42       24.26      4.71 o 
  -3   7  12       29.73       29.86      2.68 o 
  -2   7  12      153.25      163.20      5.42 o 
  -1   7  12       22.84       23.39      3.76 o 
   0   7  12        2.98        1.03      2.31 o 
   1   7  12      115.51      119.66      5.28 o 
  -2 -11  13        3.16        6.65      4.18 o 
  -1 -11  13      187.98      204.75      7.15 o 
   0 -11  13       64.53       70.31      3.56 o 
   1 -11  13      139.13      145.04      4.94 o 
   2 -11  13      138.53      133.34      4.93 o 
   3 -11  13      107.17      115.44      4.02 o 
  -3 -10  13      153.34      149.29      7.42 o 
  -2 -10  13       68.10       67.07      4.00 o 
  -1 -10  13        4.62        1.98      1.66 o 
   0 -10  13      228.30      227.31      3.89 o 
   1 -10  13       68.94       68.98      2.27 o 
   2 -10  13       29.51       33.17      1.96 o 
   3 -10  13      202.32      200.84      4.25 o 
   4 -10  13      107.84      111.35      4.01 o 
  -4  -9  13      110.59      108.41      8.27 o 
  -3  -9  13       91.03       87.64      5.87 o 
  -2  -9  13      108.87      104.32      3.66 o 
  -1  -9  13      350.07      354.05      4.73 o 
   0  -9  13       11.89       13.40      1.45 o 
   1  -9  13       84.33       88.82      2.45 o 
   2  -9  13      305.76      298.70      4.33 o 
   3  -9  13      110.09      111.90      3.12 o 
   4  -9  13        3.58        1.47      2.66 o 
   5  -9  13      190.75      193.08      4.98 o 
  -5  -8  13      117.75      118.82      4.26 o 
  -4  -8  13      139.93      139.95      3.92 o 
  -3  -8  13      346.77      327.58      6.34 o 
  -2  -8  13      204.79      209.69      4.75 o 
  -1  -8  13      320.02      317.16      4.46 o 
   0  -8  13       50.03       54.10      2.02 o 
   1  -8  13      127.24      117.21      2.60 o 
   2  -8  13      664.47      673.63      7.52 o 
   3  -8  13        3.65        4.24      1.49 o 
   4  -8  13       12.03       10.64      1.70 o 
   5  -8  13       65.87       65.82      2.36 o 
   6  -8  13       21.52       21.15      2.18 o 
  -6  -7  13        0.52       -1.39      2.86 o 
  -5  -7  13      141.82      141.62      5.69 o 
  -4  -7  13        1.53        1.56      1.74 o 
  -3  -7  13        4.09        3.86      1.52 o 
  -2  -7  13      737.80      749.78     11.29 o 
  -1  -7  13       51.39       46.45      1.56 o 
   0  -7  13        5.23        4.69      1.18 o 
   1  -7  13      863.87      861.68     11.02 o 
   2  -7  13       19.71       23.99      1.59 o 
   3  -7  13      198.92      195.25      3.02 o 
   4  -7  13      576.51      580.93      6.48 o 
   5  -7  13        1.15        2.00      1.42 o 
   6  -7  13       60.59       58.59      2.25 o 
  -6  -6  13      383.12      386.05      8.04 o 
  -5  -6  13       18.66       21.58      2.09 o 
  -4  -6  13        0.51        0.06      1.47 o 
  -3  -6  13      364.12      351.51      5.56 o 
  -2  -6  13      189.03      178.85      2.76 o 
  -1  -6  13      248.06      216.08      3.20 o 
   0  -6  13      433.26      426.74      5.92 o 
   1  -6  13      403.21      425.87      6.61 o 
   2  -6  13        4.08        5.00      1.12 o 
   3  -6  13      153.07      153.20      2.74 o 
   4  -6  13      270.16      264.51      3.89 o 
   5  -6  13       47.28       43.82      2.36 o 
   6  -6  13      136.37      133.68      3.43 o 
  -7  -5  13       58.46       59.74      4.35 o 
  -6  -5  13      245.58      248.72      5.64 o 
  -5  -5  13        3.33        2.72      1.83 o 
  -4  -5  13       94.33       93.07      2.61 o 
  -3  -5  13      531.53      514.81      7.44 o 
  -2  -5  13       87.01       91.54      1.61 o 
  -1  -5  13      118.74      114.80      2.16 o 
   0  -5  13      346.42      368.65      5.22 o 
   1  -5  13      159.30      155.27      3.12 o 
   2  -5  13      374.79      371.51      3.87 o 
   3  -5  13       17.15       16.98      1.21 o 
   4  -5  13       12.33       10.63      1.35 o 
   5  -5  13      108.35      104.34      2.25 o 
   6  -5  13      117.24      118.48      3.34 o 
   7  -5  13        9.02        8.31      1.54 o 
  -7  -4  13      353.27      342.55      8.27 o 
  -6  -4  13        0.15       -0.99      1.50 o 
  -5  -4  13        6.07        7.80      1.55 o 
  -4  -4  13     1632.21     1577.37     20.45 o 
  -3  -4  13       29.52       30.75      1.71 o 
  -2  -4  13      285.45      299.66      3.33 o 
  -1  -4  13      571.92      590.28      6.42 o 
   0  -4  13        6.62        4.95      1.08 o 
   1  -4  13      363.57      367.23      4.76 o 
   2  -4  13      352.80      347.42      3.62 o 
   3  -4  13      103.08      100.63      2.23 o 
   4  -4  13       63.27       53.89      3.00 o 
   5  -4  13      186.54      186.55      3.37 o 
   6  -4  13       65.69       61.70      1.95 o 
   7  -4  13        9.03        4.25      5.51 o 
  -7  -3  13        9.23        4.25      3.08 o 
  -6  -3  13      396.29      399.74      6.97 o 
  -5  -3  13       78.35       74.54      3.33 o 
  -4  -3  13       52.77       52.14      2.05 o 
  -3  -3  13      184.17      176.01      4.20 o 
  -2  -3  13      212.95      208.29      2.71 o 
  -1  -3  13      852.48      874.71      9.13 o 
   0  -3  13      445.38      440.73      5.00 o 
   1  -3  13      287.38      275.90      3.23 o 
   2  -3  13      109.69      108.48      2.36 o 
   3  -3  13      608.85      572.73      8.83 o 
   4  -3  13      448.20      434.84      9.37 o 
   5  -3  13        1.95       -0.37      1.38 o 
   6  -3  13      175.23      181.29      3.94 o 
   7  -3  13       66.12       63.22      4.31 o 
  -8  -2  13      289.63      264.29      8.77 o 
  -7  -2  13       82.11       77.78      4.90 o 
  -6  -2  13      101.55      100.65      3.11 o 
  -5  -2  13      424.11      400.53      6.99 o 
  -4  -2  13      418.33      393.35      6.85 o 
  -3  -2  13      669.85      642.69      8.97 o 
  -2  -2  13       10.91       12.02      0.90 o 
  -1  -2  13      145.16      141.96      2.36 o 
   0  -2  13      309.74      319.92      3.85 o 
   1  -2  13      397.67      403.46      4.33 o 
   2  -2  13       11.23       12.54      0.83 o 
   3  -2  13      299.25      278.99      5.80 o 
   4  -2  13       26.39       28.68      1.87 o 
   5  -2  13        9.87       13.13      2.26 o 
   6  -2  13       96.44       98.51      4.78 o 
  -8  -1  13       56.31       54.95      4.22 o 
  -7  -1  13      198.25      198.09      7.21 o 
  -6  -1  13        6.24        5.74      2.91 o 
  -5  -1  13        9.92       13.10      1.74 o 
  -4  -1  13      403.94      397.94      6.96 o 
  -3  -1  13      115.17      109.06      2.33 o 
  -2  -1  13      135.20      130.18      2.06 o 
  -1  -1  13      951.31      960.03     10.68 o 
   0  -1  13       71.98       74.26      1.67 o 
   1  -1  13        4.34        5.06      0.80 o 
   2  -1  13      288.03      290.44      4.33 o 
   3  -1  13      226.22      219.96      6.64 o 
   4  -1  13        1.43        2.62      1.70 o 
   5  -1  13      295.36      301.23      5.83 o 
   6  -1  13        8.25        4.54      1.95 o 
  -8   0  13      215.13      216.25      7.77 o 
  -7   0  13      153.06      148.47      3.74 o 
  -6   0  13      400.39      390.69      6.96 o 
  -5   0  13      656.89      630.23     10.23 o 
  -4   0  13      142.37      139.64      3.52 o 
  -3   0  13      152.94      156.60      3.38 o 
  -2   0  13      489.44      486.14      5.32 o 
  -1   0  13     1050.44     1082.80     11.97 o 
   0   0  13       20.45       21.39      1.53 o 
   1   0  13      626.95      665.91      7.71 o 
   2   0  13      295.37      291.99      4.35 o 
   3   0  13       20.75       19.13      2.34 o 
   4   0  13       65.40       71.69      6.01 o 
   5   0  13      179.16      177.87      5.26 o 
   6   0  13        6.46        6.85      2.47 o 
  -8   1  13       33.91       34.11      3.97 o 
  -7   1  13       64.06       64.71      6.80 o 
  -6   1  13      298.55      275.36      5.43 o 
  -5   1  13      295.51      301.93      5.82 o 
  -4   1  13       28.04       24.69      2.03 o 
  -3   1  13      181.48      180.68      3.49 o 
  -2   1  13      671.38      676.29      7.79 o 
  -1   1  13       15.18       14.92      1.16 o 
   0   1  13       82.31       84.32      2.22 o 
   1   1  13      510.99      533.23      8.52 o 
   2   1  13        3.19        2.66      1.74 o 
   3   1  13      112.70      117.42      4.35 o 
   4   1  13       60.38       67.46      3.50 o 
   5   1  13        8.91        8.70      2.61 o 
   6   1  13       15.56       16.30      2.70 o 
  -7   2  13      152.79      163.56      4.67 o 
  -6   2  13      693.54      679.53     11.11 o 
  -5   2  13        2.15        0.24      1.78 o 
  -4   2  13       16.76       14.46      1.93 o 
  -3   2  13      742.94      754.60     10.30 o 
  -2   2  13       40.38       38.90      1.57 o 
  -1   2  13        2.67        2.68      1.30 o 
   0   2  13      574.51      571.71      9.56 o 
   1   2  13       26.40       24.53      1.50 o 
   2   2  13       14.03       12.71      1.93 o 
   3   2  13      143.39      145.72      8.14 o 
   4   2  13       27.76       23.48      2.86 o 
   5   2  13        0.71       -2.63      2.52 o 
  -7   3  13       87.41       82.23      3.83 o 
  -6   3  13      304.46      313.32      8.28 o 
  -5   3  13       30.21       33.72      2.35 o 
  -4   3  13      232.43      227.89      5.09 o 
  -3   3  13      219.97      216.52      4.21 o 
  -2   3  13      261.57      254.94      4.44 o 
  -1   3  13      272.89      266.81      5.23 o 
   0   3  13      433.38      427.20      7.56 o 
   1   3  13        1.07       -0.14      1.22 o 
   2   3  13      114.40      128.37      4.83 o 
   3   3  13       80.06       91.89      5.11 o 
   4   3  13      106.10      105.32      4.57 o 
  -7   4  13      609.44      612.52     12.18 o 
  -6   4  13      126.83      119.86      4.46 o 
  -5   4  13      116.13      115.25      3.68 o 
  -4   4  13      634.69      646.12     13.69 o 
  -3   4  13       53.23       50.44      2.46 o 
  -2   4  13      117.55      119.85      3.75 o 
  -1   4  13       32.21       30.33      2.84 o 
   0   4  13      124.07      122.57      3.50 o 
   1   4  13       20.79       19.12      1.77 o 
   2   4  13      264.77      268.72      7.31 o 
   3   4  13        1.69       -1.64      3.98 o 
   4   4  13       39.23       41.43      3.44 o 
  -6   5  13       29.77       30.43      3.06 o 
  -5   5  13      141.03      134.30      4.74 o 
  -4   5  13       21.50       23.65      4.06 o 
  -3   5  13      112.44      111.56      3.44 o 
  -2   5  13      207.89      218.30      4.70 o 
  -1   5  13       30.83       27.84      2.16 o 
   0   5  13      123.07      111.50      4.03 o 
   1   5  13       46.84       51.08      2.34 o 
   2   5  13        0.28        0.25      2.76 o 
   3   5  13       52.90       45.64      5.17 o 
  -5   6  13      128.70      139.56      7.56 o 
  -4   6  13       57.19       56.86      5.47 o 
  -3   6  13       83.96       91.08      3.30 o 
  -2   6  13      142.73      135.75      4.89 o 
  -1   6  13      130.72      134.93      4.00 o 
   0   6  13       34.69       36.24      2.85 o 
   1   6  13       21.62       23.17      3.27 o 
  -3   7  13       81.42       85.52      9.10 o 
  -2   7  13       27.65       28.34      2.87 o 
  -1   7  13       54.10       51.29      3.36 o 
  -1 -11  14        5.15        5.55      2.86 o 
   0 -11  14       98.49      104.36      5.67 o 
   1 -11  14       78.05       82.51      4.11 o 
   2 -11  14       76.57       77.82      4.18 o 
  -3 -10  14       13.18       17.30      4.20 o 
  -2 -10  14      269.88      278.05      7.58 o 
  -1 -10  14       93.38       98.50      3.90 o 
   0 -10  14       25.68       20.39      1.80 o 
   1 -10  14      180.71      179.79      3.82 o 
   2 -10  14        4.28        3.72      2.04 o 
   3 -10  14        1.26       -0.55      1.85 o 
   4 -10  14      157.44      151.98      5.64 o 
  -4  -9  14       82.19       77.74      9.04 o 
  -3  -9  14      156.72      161.89      7.64 o 
  -2  -9  14        2.67        1.85      1.93 o 
  -1  -9  14      113.39      110.36      2.72 o 
   0  -9  14      396.92      388.70      5.65 o 
   1  -9  14      232.79      246.27      4.15 o 
   2  -9  14        1.21       -0.57      1.40 o 
   3  -9  14      279.81      284.71      5.28 o 
   4  -9  14       10.98       10.14      3.01 o 
   5  -9  14       59.62       59.02      6.10 o 
  -5  -8  14       67.03       63.68      4.11 o 
  -4  -8  14      256.33      255.68      5.46 o 
  -3  -8  14      476.03      483.05      8.70 o 
  -2  -8  14       77.60       81.61      2.28 o 
  -1  -8  14      182.69      187.06      3.06 o 
   0  -8  14      323.82      319.24      4.84 o 
   1  -8  14       51.17       55.41      2.05 o 
   2  -8  14      150.40      142.55      2.57 o 
   3  -8  14      334.34      341.75      5.47 o 
   4  -8  14       35.53       30.15      4.12 o 
   5  -8  14       24.72       25.61      2.99 o 
  -6  -7  14        0.43        1.78      2.29 o 
  -5  -7  14       12.54       11.32      2.46 o 
  -4  -7  14      184.64      175.20      3.77 o 
  -3  -7  14       18.93       19.62      1.83 o 
  -2  -7  14       16.83       16.93      1.36 o 
  -1  -7  14      345.40      356.70      4.70 o 
   0  -7  14       38.72       34.79      1.62 o 
   1  -7  14        3.22        3.06      1.37 o 
   2  -7  14      192.72      192.53      3.21 o 
   3  -7  14       38.44       41.02      2.32 o 
   4  -7  14       72.15       72.08      2.10 o 
   5  -7  14      427.82      428.41      6.04 o 
   6  -7  14        0.33        0.66      1.96 o 
  -6  -6  14       10.49        9.28      2.27 o 
  -5  -6  14      393.78      400.11      6.28 o 
  -4  -6  14       34.34       37.36      2.04 o 
  -3  -6  14       36.18       35.90      1.96 o 
  -2  -6  14      929.80      906.38     11.27 o 
  -1  -6  14       24.52       28.03      1.35 o 
   0  -6  14        8.32        8.06      1.28 o 
   1  -6  14      509.79      507.73      6.36 o 
   2  -6  14      119.85      124.42      2.47 o 
   3  -6  14       49.37       50.40      1.71 o 
   4  -6  14      105.22      103.08      2.90 o 
   5  -6  14       50.35       47.82      1.82 o 
   6  -6  14       77.60       72.32      2.85 o 
  -7  -5  14       31.49       25.22      3.93 o 
  -6  -5  14       56.21       57.82      2.65 o 
  -5  -5  14      311.55      308.14      5.18 o 
  -4  -5  14      197.63      213.14      3.98 o 
  -3  -5  14       58.60       53.03      2.16 o 
  -2  -5  14      385.45      392.13      4.51 o 
  -1  -5  14      107.77      117.61      2.28 o 
   0  -5  14       79.40       77.67      2.14 o 
   1  -5  14      284.85      279.90      3.97 o 
   2  -5  14      101.71      102.38      2.24 o 
   3  -5  14       24.35       25.47      1.37 o 
   4  -5  14      612.48      591.93      7.06 o 
   5  -5  14       44.17       44.82      2.02 o 
   6  -5  14       77.24       81.38      3.77 o 
  -7  -4  14        2.78        1.09      2.71 o 
  -6  -4  14      292.50      291.14      5.02 o 
  -5  -4  14      104.45      104.99      2.96 o 
  -4  -4  14       21.31       20.94      1.71 o 
  -3  -4  14      260.99      241.24      4.27 o 
  -2  -4  14        7.72        8.38      0.85 o 
  -1  -4  14      540.87      546.18      6.05 o 
   0  -4  14     1461.29     1432.61     17.53 o 
   1  -4  14       61.71       54.38      1.74 o 
   2  -4  14      454.89      441.56      4.74 o 
   3  -4  14      247.90      246.63      4.03 o 
   4  -4  14      108.47      100.33      2.43 o 
   5  -4  14       68.97       63.81      2.95 o 
   6  -4  14       30.69       31.57      1.71 o 
  -7  -3  14      192.33      181.92      7.12 o 
  -6  -3  14        4.19        1.53      1.58 o 
  -5  -3  14      214.51      217.16      4.14 o 
  -4  -3  14      179.24      165.98      3.43 o 
  -3  -3  14      234.39      234.75      5.61 o 
  -2  -3  14       71.55       74.25      1.66 o 
  -1  -3  14        8.12        8.43      0.98 o 
   0  -3  14      123.39      132.71      2.34 o 
   1  -3  14      393.37      410.08      5.27 o 
   2  -3  14      279.45      283.39      3.76 o 
   3  -3  14       31.65       32.03      1.54 o 
   4  -3  14      377.66      370.25      7.70 o 
   5  -3  14        3.58        4.78      1.55 o 
   6  -3  14       12.11        9.80      2.18 o 
  -7  -2  14       73.55       71.38      5.10 o 
  -6  -2  14       94.58       86.94      2.98 o 
  -5  -2  14      112.83      108.63      3.21 o 
  -4  -2  14      221.68      204.98      6.01 o 
  -3  -2  14     1047.60     1000.41     13.41 o 
  -2  -2  14      476.82      476.89      5.24 o 
  -1  -2  14      387.67      388.88      4.89 o 
   0  -2  14      206.17      203.78      3.05 o 
   1  -2  14      180.64      184.23      2.97 o 
   2  -2  14      122.48      125.89      2.24 o 
   3  -2  14       64.72       64.02      2.09 o 
   4  -2  14      299.52      284.12      8.87 o 
   5  -2  14       49.99       49.60      2.20 o 
   6  -2  14        6.97       10.91      2.11 o 
  -7  -1  14       17.93       18.47      1.83 o 
  -6  -1  14      213.62      211.98      4.63 o 
  -5  -1  14      463.06      457.89      8.93 o 
  -4  -1  14       10.75        7.74      1.80 o 
  -3  -1  14      353.30      357.04      4.87 o 
  -2  -1  14      487.64      491.36      5.91 o 
  -1  -1  14      375.32      385.16      4.84 o 
   0  -1  14      543.51      555.16      6.62 o 
   1  -1  14       10.49       12.07      1.05 o 
   2  -1  14        0.95        1.09      1.14 o 
   3  -1  14      165.38      164.53      4.46 o 
   4  -1  14        9.72        8.32      1.97 o 
   5  -1  14       31.57       28.46      2.36 o 
   6  -1  14      135.20      150.95      4.10 o 
  -7   0  14      196.86      197.30      4.90 o 
  -6   0  14        4.25        4.25      1.90 o 
  -5   0  14       13.52        8.74      1.85 o 
  -4   0  14      631.97      603.50      9.97 o 
  -3   0  14      107.39       98.59      2.69 o 
  -2   0  14        0.13        0.19      1.01 o 
  -1   0  14     1298.26     1289.03     14.16 o 
   0   0  14       56.61       67.29      1.84 o 
   1   0  14       16.91       16.71      1.21 o 
   2   0  14      634.06      638.93      9.16 o 
   3   0  14        9.63       10.27      2.18 o 
   4   0  14        8.27        9.24      2.46 o 
   5   0  14       10.98       17.42      3.33 o 
  -7   1  14      286.47      289.46      6.58 o 
  -6   1  14        0.23       -0.64      2.79 o 
  -5   1  14      200.03      191.78      8.13 o 
  -4   1  14      115.92      118.79      3.43 o 
  -3   1  14        5.02        3.54      1.33 o 
  -2   1  14        8.48       10.51      1.18 o 
  -1   1  14      126.74      125.54      2.58 o 
   0   1  14       46.71       49.09      2.02 o 
   1   1  14       14.47       14.41      1.34 o 
   2   1  14      220.22      227.70      6.43 o 
   3   1  14        0.07       -1.71      2.65 o 
   4   1  14       72.69       76.75      5.35 o 
   5   1  14      141.67      159.16      5.26 o 
  -7   2  14      123.77      113.28      4.12 o 
  -6   2  14      157.36      154.77      6.41 o 
  -5   2  14      871.40      852.75     14.25 o 
  -4   2  14       20.26       20.78      2.12 o 
  -3   2  14      116.24      108.53      2.73 o 
  -2   2  14      568.43      565.74      6.79 o 
  -1   2  14        3.57        3.11      1.42 o 
   0   2  14      133.43      124.98      3.38 o 
   1   2  14      478.44      505.00      6.81 o 
   2   2  14       10.44        8.66      3.31 o 
   3   2  14       64.08       58.74      3.56 o 
   4   2  14       75.64       87.61      4.41 o 
  -7   3  14       23.25       22.30      2.80 o 
  -6   3  14      263.51      257.47      6.58 o 
  -5   3  14       29.36       26.99      2.38 o 
  -4   3  14       64.90       65.46      2.99 o 
  -3   3  14      698.79      721.64     11.63 o 
  -2   3  14        5.67        6.42      1.37 o 
  -1   3  14       46.04       45.52      2.28 o 
   0   3  14        9.22       14.31      1.85 o 
   1   3  14      140.11      133.33      3.16 o 
   2   3  14       91.63       83.52      4.36 o 
   3   3  14       44.71       51.81      5.26 o 
   4   3  14        5.49        9.07      2.93 o 
  -6   4  14        7.97        8.50      2.73 o 
  -5   4  14        0.71        4.99      2.64 o 
  -4   4  14        7.42       12.16      3.92 o 
  -3   4  14      199.79      207.77      4.61 o 
  -2   4  14       38.39       36.82      2.15 o 
  -1   4  14      298.90      289.29      8.82 o 
   0   4  14      192.27      197.26      4.46 o 
   1   4  14       70.58       74.70      2.62 o 
   2   4  14       81.59       84.90      4.62 o 
   3   4  14       27.41       41.53      5.12 o 
  -5   5  14      115.03      102.67      6.65 o 
  -4   5  14      241.62      245.41     10.09 o 
  -3   5  14        0.53       -0.27      1.83 o 
  -2   5  14       41.98       38.01      2.33 o 
  -1   5  14      114.74      104.20      3.35 o 
   0   5  14        1.37        1.04      1.93 o 
   1   5  14       76.61       86.40      3.17 o 
   2   5  14        8.86       14.46      4.69 o 
  -4   6  14      142.62      156.14      8.34 o 
  -3   6  14      233.82      243.05     10.46 o 
  -2   6  14       57.41       62.06      3.67 o 
  -1   6  14        7.83        6.54      2.49 o 
   0   6  14      223.06      219.15      7.05 o 
  -2 -10  15        6.47       13.36      4.38 o 
  -1 -10  15       97.48      103.12      4.05 o 
   0 -10  15       51.73       53.18      2.64 o 
   1 -10  15       61.12       60.37      2.81 o 
   2 -10  15      264.93      281.57      7.36 o 
   3 -10  15        1.20        0.31      2.33 o 
  -3  -9  15      298.73      313.25     11.26 o 
  -2  -9  15      241.06      248.62      5.53 o 
  -1  -9  15       23.73       24.96      2.12 o 
   0  -9  15       21.58       22.14      1.80 o 
   1  -9  15      369.05      364.45      6.07 o 
   2  -9  15       31.04       29.95      2.38 o 
   3  -9  15        3.24        0.26      1.88 o 
   4  -9  15      137.16      147.99      4.54 o 
  -4  -8  15       21.57       20.16      4.15 o 
  -3  -8  15       78.13       75.54      3.88 o 
  -2  -8  15       20.86       18.86      1.93 o 
  -1  -8  15        0.03       -0.55      1.19 o 
   0  -8  15       98.67       96.28      2.54 o 
   1  -8  15       25.78       26.27      1.71 o 
   2  -8  15       84.45       88.25      2.22 o 
   3  -8  15      102.95       95.29      3.22 o 
   4  -8  15      144.81      147.16      4.57 o 
   5  -8  15      123.49      127.92      6.47 o 
  -5  -7  15        2.02        0.79      2.45 o 
  -4  -7  15       39.66       43.73      2.58 o 
  -3  -7  15      496.53      482.37      8.70 o 
  -2  -7  15       10.04        9.22      1.38 o 
  -1  -7  15      139.10      137.96      2.61 o 
   0  -7  15      544.28      534.83      7.28 o 
   1  -7  15       28.61       22.46      1.60 o 
   2  -7  15      147.34      153.19      2.88 o 
   3  -7  15      443.91      447.49      7.48 o 
   4  -7  15       21.53       21.89      2.56 o 
   5  -7  15        7.18        6.53      1.60 o 
  -6  -6  15       38.06       36.16      2.85 o 
  -5  -6  15        7.19        6.23      2.05 o 
  -4  -6  15      330.55      310.18      5.30 o 
  -3  -6  15       16.24       21.45      1.86 o 
  -2  -6  15       23.67       25.24      1.50 o 
  -1  -6  15      346.37      346.09      4.64 o 
   0  -6  15       72.34       72.84      2.23 o 
   1  -6  15       90.86       92.66      2.67 o 
   2  -6  15      213.01      220.61      3.50 o 
   3  -6  15        1.09        1.54      1.74 o 
   4  -6  15      349.17      325.34      4.65 o 
   5  -6  15      120.39      127.72      2.86 o 
   6  -6  15       11.43       10.24      2.12 o 
  -6  -5  15       99.71      101.39      4.14 o 
  -5  -5  15      130.21      130.57      3.30 o 
  -4  -5  15        7.57        6.22      1.68 o 
  -3  -5  15       40.46       37.17      3.91 o 
  -2  -5  15      159.90      152.24      2.63 o 
  -1  -5  15      584.75      566.06      6.88 o 
   0  -5  15      769.29      723.98      9.41 o 
   1  -5  15      108.46      112.51      2.44 o 
   2  -5  15      245.98      259.15      3.82 o 
   3  -5  15       46.96       49.18      2.13 o 
   4  -5  15       75.01       73.90      2.27 o 
   5  -5  15       73.41       76.30      2.54 o 
   6  -5  15       41.59       40.09      2.14 o 
  -7  -4  15       17.40       15.61      3.04 o 
  -6  -4  15       21.39       22.49      2.17 o 
  -5  -4  15      261.62      245.09      4.50 o 
  -4  -4  15       78.90       72.61      2.56 o 
  -3  -4  15      149.21      147.27      3.33 o 
  -2  -4  15      316.75      319.51      3.92 o 
  -1  -4  15        4.45        3.85      1.02 o 
   0  -4  15      152.99      160.81      3.03 o 
   1  -4  15      205.35      220.20      3.39 o 
   2  -4  15       49.93       52.01      2.02 o 
   3  -4  15      302.03      295.59      3.89 o 
   4  -4  15       46.29       41.09      2.48 o 
   5  -4  15       31.04       25.82      1.89 o 
   6  -4  15       96.16      101.25      3.19 o 
  -7  -3  15      125.18      118.49      4.84 o 
  -6  -3  15      332.89      309.12      8.44 o 
  -5  -3  15       81.02       83.35      2.80 o 
  -4  -3  15      278.11      274.94      4.80 o 
  -3  -3  15      342.87      340.70      5.55 o 
  -2  -3  15       48.15       50.06      1.49 o 
  -1  -3  15      756.93      769.09      8.23 o 
   0  -3  15       69.14       69.48      1.95 o 
   1  -3  15       73.51       71.61      2.01 o 
   2  -3  15      328.83      332.48      5.08 o 
   3  -3  15      179.13      179.00      3.36 o 
   4  -3  15       57.71       58.49      2.16 o 
   5  -3  15      105.62      108.52      3.80 o 
   6  -3  15       55.40       52.42      2.81 o 
  -7  -2  15        6.12        5.83      1.78 o 
  -6  -2  15      115.33      117.07      4.12 o 
  -5  -2  15      831.28      805.57     11.23 o 
  -4  -2  15       40.30       33.32      2.00 o 
  -3  -2  15      213.45      199.07      3.88 o 
  -2  -2  15      296.56      292.28      3.94 o 
  -1  -2  15       95.98       98.06      1.96 o 
   0  -2  15       72.57       77.72      1.92 o 
   1  -2  15      299.85      300.47      4.27 o 
   2  -2  15      164.28      166.05      3.62 o 
   3  -2  15       10.09       11.93      1.56 o 
   4  -2  15      116.56      121.09      3.13 o 
   5  -2  15      163.59      164.29      4.15 o 
  -7  -1  15      103.65       97.65      3.56 o 
  -6  -1  15       60.11       52.28      2.98 o 
  -5  -1  15      246.15      236.18      9.14 o 
  -4  -1  15      110.44       99.51      2.91 o 
  -3  -1  15      118.36      108.88      2.37 o 
  -2  -1  15     1043.96     1058.55     11.79 o 
  -1  -1  15      113.31      108.19      3.84 o 
   0  -1  15        2.15        2.49      1.08 o 
   1  -1  15      345.84      355.81      4.68 o 
   2  -1  15        3.02        3.87      1.97 o 
   3  -1  15       15.05       15.94      2.13 o 
   4  -1  15      151.43      157.25      4.22 o 
   5  -1  15        5.17        5.20      2.21 o 
  -7   0  15       26.46       25.66      2.48 o 
  -6   0  15      275.43      271.28      6.54 o 
  -5   0  15      118.28      118.57      3.70 o 
  -4   0  15       35.85       38.53      2.37 o 
  -3   0  15      416.28      406.60      5.53 o 
  -2   0  15       41.00       37.82      1.47 o 
  -1   0  15      152.06      153.61      2.92 o 
   0   0  15      679.22      690.43     11.64 o 
   1   0  15      105.29      109.23      2.34 o 
   2   0  15        0.65        0.38      2.52 o 
   3   0  15       94.54      106.66      3.63 o 
   4   0  15       55.23       53.33      2.84 o 
   5   0  15       35.87       34.01      2.62 o 
  -7   1  15      392.28      374.95     12.36 o 
  -6   1  15      276.58      268.93      6.59 o 
  -5   1  15       15.90       11.81      3.05 o 
  -4   1  15      325.94      312.70      6.21 o 
  -3   1  15       96.96       98.90      2.70 o 
  -2   1  15       13.15       10.47      1.24 o 
  -1   1  15      170.18      171.30      3.45 o 
   0   1  15      570.88      562.40      9.35 o 
   1   1  15       90.92       83.13      2.26 o 
   2   1  15      143.85      146.73      5.19 o 
   3   1  15      166.40      153.24      7.54 o 
   4   1  15       31.86       26.07      3.08 o 
  -6   2  15      105.50      106.96      4.35 o 
  -5   2  15       54.63       55.94      4.34 o 
  -4   2  15      519.10      512.55     11.45 o 
  -3   2  15       68.00       64.28      2.38 o 
  -2   2  15       65.07       67.11      2.18 o 
  -1   2  15      184.76      189.88      4.34 o 
   0   2  15       43.75       40.17      2.19 o 
   1   2  15       59.42       60.60      2.42 o 
   2   2  15      130.08      134.35      5.14 o 
   3   2  15        0.31       -2.68      3.81 o 
   4   2  15       20.55       18.18      5.02 o 
  -6   3  15       87.58       90.05      5.49 o 
  -5   3  15      461.43      445.56      9.79 o 
  -4   3  15       76.69       68.56      4.12 o 
  -3   3  15       54.78       56.55      3.36 o 
  -2   3  15      326.45      336.43      5.47 o 
  -1   3  15       39.89       32.36      2.22 o 
   0   3  15       62.57       53.25      3.11 o 
   1   3  15       61.95       69.94      2.62 o 
   2   3  15       14.04       13.64      3.05 o 
   3   3  15       25.98       19.73      4.70 o 
  -5   4  15      155.04      153.43      7.57 o 
  -4   4  15      178.73      171.79      8.29 o 
  -3   4  15       25.29       26.10      2.16 o 
  -2   4  15      291.48      285.02      5.62 o 
  -1   4  15      171.32      162.05      4.06 o 
   0   4  15      118.81      120.04      3.88 o 
   1   4  15      118.77      132.01      3.33 o 
   2   4  15        6.64        2.10      4.44 o 
  -4   5  15      144.83      143.20      7.96 o 
  -3   5  15       83.56       84.41      3.59 o 
  -2   5  15       45.44       45.12      2.41 o 
  -1   5  15       57.11       51.44      4.09 o 
   0   5  15        1.44        0.63      2.32 o 
  -1 -10  16       26.33       26.29      3.83 o 
   0 -10  16       67.31       73.78      3.88 o 
   1 -10  16       22.24       21.10      2.99 o 
   2 -10  16       62.93       60.77      3.82 o 
  -3  -9  16       19.87       23.30      4.56 o 
  -2  -9  16       84.64       86.50      3.53 o 
  -1  -9  16      356.62      357.59      6.80 o 
   0  -9  16        2.66        2.05      1.63 o 
   1  -9  16        2.49        4.14      1.72 o 
   2  -9  16      220.91      218.99      6.29 o 
   3  -9  16        7.54        9.25      2.08 o 
  -4  -8  16        3.08        2.05      3.73 o 
  -3  -8  16       31.45       31.22      3.14 o 
  -2  -8  16      458.18      451.78      8.46 o 
  -1  -8  16       44.54       44.43      1.97 o 
   0  -8  16        4.21        3.56      1.48 o 
   1  -8  16      119.23      116.07      3.12 o 
   2  -8  16      144.99      155.66      4.37 o 
   3  -8  16       42.35       42.24      2.17 o 
   4  -8  16       91.32       92.40      3.99 o 
  -5  -7  16       80.02       77.90      3.91 o 
  -4  -7  16        0.03        1.34      2.09 o 
  -3  -7  16      120.78      127.53      4.84 o 
  -2  -7  16      566.22      574.77      7.67 o 
  -1  -7  16      356.95      351.41      5.78 o 
   0  -7  16      203.13      197.63      3.56 o 
   1  -7  16      479.12      478.19      7.61 o 
   2  -7  16      174.53      174.34      3.54 o 
   3  -7  16       24.29       26.57      2.56 o 
   4  -7  16       61.62       70.72      3.47 o 
   5  -7  16       38.68       36.11      2.52 o 
  -5  -6  16       28.09       26.72      2.39 o 
  -4  -6  16        9.10       10.95      2.14 o 
  -3  -6  16      165.44      155.52      4.21 o 
  -2  -6  16        0.36        1.01      1.33 o 
  -1  -6  16        4.35        4.75      1.23 o 
   0  -6  16      125.33      133.95      2.87 o 
   1  -6  16        0.74        1.10      1.50 o 
   2  -6  16       74.27       77.05      2.86 o 
   3  -6  16      168.56      179.51      4.41 o 
   4  -6  16       36.66       34.62      3.54 o 
   5  -6  16       96.47       95.35      2.62 o 
  -6  -5  16        1.86        1.09      2.13 o 
  -5  -5  16      130.10      129.17      3.82 o 
  -4  -5  16      163.80      158.37      3.56 o 
  -3  -5  16       89.22       92.29      2.54 o 
  -2  -5  16      200.48      201.76      3.18 o 
  -1  -5  16      255.46      242.69      3.61 o 
   0  -5  16       60.80       70.89      2.18 o 
   1  -5  16      107.41      115.03      3.02 o 
   2  -5  16      181.91      190.79      3.72 o 
   3  -5  16       36.32       42.93      2.44 o 
   4  -5  16       29.39       30.01      2.30 o 
   5  -5  16      105.56      104.07      2.98 o 
  -6  -4  16      161.40      158.08      4.70 o 
  -5  -4  16       95.40       91.86      3.38 o 
  -4  -4  16      574.84      563.40      8.34 o 
  -3  -4  16      665.97      675.54      9.21 o 
  -2  -4  16       58.83       61.46      1.92 o 
  -1  -4  16      130.74      131.33      2.33 o 
   0  -4  16       11.95       11.27      1.80 o 
   1  -4  16       80.76       81.32      2.19 o 
   2  -4  16       52.63       54.58      2.11 o 
   3  -4  16       35.50       35.59      2.27 o 
   4  -4  16       64.70       64.18      2.32 o 
   5  -4  16      145.04      137.92      4.07 o 
  -6  -3  16        6.05        2.43      2.04 o 
  -5  -3  16       17.16       17.00      2.22 o 
  -4  -3  16        5.21        1.44      1.68 o 
  -3  -3  16      193.77      190.18      3.89 o 
  -2  -3  16      108.87      110.87      2.11 o 
  -1  -3  16        2.88        3.90      1.31 o 
   0  -3  16      954.05      976.64     11.15 o 
   1  -3  16      223.03      229.07      3.78 o 
   2  -3  16        5.93        6.43      1.73 o 
   3  -3  16      232.07      236.86      5.45 o 
   4  -3  16       32.51       35.82      2.00 o 
   5  -3  16       80.58       77.54      2.81 o 
  -6  -2  16      106.25      104.74      3.56 o 
  -5  -2  16       53.99       50.77      2.65 o 
  -4  -2  16      283.54      278.94      5.06 o 
  -3  -2  16       37.62       36.07      3.36 o 
  -2  -2  16       97.68      104.23      2.24 o 
  -1  -2  16       49.01       53.44      1.73 o 
   0  -2  16       58.80       58.26      1.82 o 
   1  -2  16       20.29       23.81      1.43 o 
   2  -2  16      228.66      245.14      4.68 o 
   3  -2  16      109.19      107.99      4.75 o 
   4  -2  16        0.09       -0.17      2.12 o 
   5  -2  16       40.93       44.66      2.86 o 
  -6  -1  16        0.57        2.08      2.34 o 
  -5  -1  16       14.09        8.66      2.19 o 
  -4  -1  16      283.68      271.00      4.88 o 
  -3  -1  16       10.19        9.68      2.12 o 
  -2  -1  16      277.62      275.03      3.85 o 
  -1  -1  16      387.38      393.44      5.06 o 
   0  -1  16        6.44        7.75      1.24 o 
   1  -1  16       52.99       59.10      2.07 o 
   2  -1  16      245.95      247.13      4.74 o 
   3  -1  16       17.01       13.52      4.04 o 
   4  -1  16       52.36       52.38      2.45 o 
   5  -1  16      109.64      118.76      3.98 o 
  -6   0  16       19.58       14.95      2.62 o 
  -5   0  16      737.61      713.53     13.97 o 
  -4   0  16       38.53       38.20      2.26 o 
  -3   0  16        1.56        1.84      1.43 o 
  -2   0  16      370.08      384.89      5.00 o 
  -1   0  16      201.41      206.37      3.53 o 
   0   0  16      258.78      266.73      5.18 o 
   1   0  16      111.15      121.65      2.45 o 
   2   0  16        0.71        0.08      2.54 o 
   3   0  16       13.24        7.40      4.21 o 
   4   0  16       45.52       52.21      2.98 o 
  -6   1  16       57.74       58.36      3.49 o 
  -5   1  16       10.00       14.78      4.90 o 
  -4   1  16       49.36       51.91      3.94 o 
  -3   1  16      372.92      372.74      6.31 o 
  -2   1  16       77.10       77.65      2.08 o 
  -1   1  16       99.86       96.38      2.76 o 
   0   1  16      190.05      203.87      3.66 o 
   1   1  16       51.33       53.20      3.26 o 
   2   1  16       56.54       54.84      3.71 o 
   3   1  16       95.79      100.75      6.68 o 
   4   1  16        1.75        2.46      4.07 o 
  -6   2  16      411.60      403.53      9.74 o 
  -5   2  16       22.85       22.97      2.99 o 
  -4   2  16       11.99        9.96      4.85 o 
  -3   2  16      204.89      214.84      4.13 o 
  -2   2  16       28.08       30.93      1.87 o 
  -1   2  16       30.59       30.82      2.32 o 
   0   2  16      141.32      142.39      3.24 o 
   1   2  16        3.12        1.99      1.67 o 
   2   2  16        2.36       -0.11      3.85 o 
   3   2  16       53.57       61.17      5.80 o 
  -5   3  16      224.37      233.06      9.49 o 
  -4   3  16      236.10      242.86      9.76 o 
  -3   3  16        1.45       -0.12      1.69 o 
  -2   3  16       86.10       79.21      2.97 o 
  -1   3  16       90.57       93.93      3.26 o 
   0   3  16        0.80        0.69      1.57 o 
   1   3  16      254.96      252.11      4.76 o 
   2   3  16      113.81      115.49      7.56 o 
  -4   4  16       32.00       32.12      4.88 o 
  -3   4  16      179.60      186.80      4.41 o 
  -2   4  16      111.61      117.89      3.52 o 
  -1   4  16        8.22        8.37      2.53 o 
   0   4  16        2.93        2.49      1.89 o 
   1   4  16        2.46        7.28      4.05 o 
  -2  -9  17       59.16       66.54      5.84 o 
  -1  -9  17        7.99        8.30      2.50 o 
   0  -9  17      237.91      237.82      7.04 o 
   1  -9  17        5.13        6.41      2.73 o 
   2  -9  17       48.82       49.16      5.54 o 
  -3  -8  17        8.64        8.96      2.34 o 
  -2  -8  17      377.74      404.17      7.91 o 
  -1  -8  17       74.30       70.81      2.98 o 
   0  -8  17       44.69       44.39      2.16 o 
   1  -8  17       45.86       44.95      2.21 o 
   2  -8  17      158.40      152.56      4.75 o 
   3  -8  17       12.40       13.45      2.20 o 
  -4  -7  17       44.18       44.01      6.94 o 
  -3  -7  17       10.65        9.37      2.24 o 
  -2  -7  17        6.56        5.83      1.56 o 
  -1  -7  17      113.43      117.47      2.97 o 
   0  -7  17       10.21       10.81      1.55 o 
   1  -7  17        6.81        4.95      1.76 o 
   2  -7  17       74.99       80.65      2.99 o 
   3  -7  17        9.92       11.66      2.45 o 
   4  -7  17       93.49       93.63      4.01 o 
  -5  -6  17      282.98      269.56      5.69 o 
  -4  -6  17       60.18       59.50      3.89 o 
  -3  -6  17       40.67       46.94      2.73 o 
  -2  -6  17      304.55      299.75      5.44 o 
  -1  -6  17        8.06        6.75      1.43 o 
   0  -6  17      192.46      194.22      3.63 o 
   1  -6  17      337.26      345.71      7.04 o 
   2  -6  17        1.77        2.75      1.63 o 
   3  -6  17      176.51      188.73      5.18 o 
   4  -6  17      133.46      136.86      5.52 o 
  -5  -5  17       17.25       18.34      2.36 o 
  -4  -5  17       87.03       90.40      3.46 o 
  -3  -5  17       81.55       70.28      4.64 o 
  -2  -5  17       18.52       18.90      1.43 o 
  -1  -5  17      210.33      213.09      3.68 o 
   0  -5  17       39.02       44.37      2.67 o 
   1  -5  17       90.98       92.85      2.55 o 
   2  -5  17      147.84      154.00      5.97 o 
   3  -5  17       38.36       44.98      3.12 o 
   4  -5  17       12.82       13.56      3.42 o 
  -6  -4  17       86.28       82.15      3.38 o 
  -5  -4  17      228.27      227.68      5.04 o 
  -4  -4  17       73.07       66.49      2.94 o 
  -3  -4  17      127.24      119.60      3.38 o 
  -2  -4  17       51.85       48.12      1.72 o 
  -1  -4  17      155.51      162.19      2.86 o 
   0  -4  17       89.93       90.84      2.45 o 
   1  -4  17      636.72      645.26      8.64 o 
   2  -4  17       58.21       56.80      2.24 o 
   3  -4  17       30.58       35.14      2.75 o 
   4  -4  17       26.46       34.18      7.46 o 
  -6  -3  17        3.71        5.20      2.26 o 
  -5  -3  17       61.33       58.11      2.89 o 
  -4  -3  17       27.90       26.65      2.37 o 
  -3  -3  17        1.02        0.42      1.97 o 
  -2  -3  17      438.15      453.85      6.24 o 
  -1  -3  17      175.29      178.64      2.97 o 
   0  -3  17       37.52       39.54      2.65 o 
   1  -3  17      244.27      263.76      4.29 o 
   2  -3  17        7.99       12.97      1.88 o 
   3  -3  17       41.37       41.93      2.81 o 
   4  -3  17      132.68      156.83      8.01 o 
  -6  -2  17      374.33      359.25      6.84 o 
  -5  -2  17       77.36       72.42      3.15 o 
  -4  -2  17       36.82       35.87      2.24 o 
  -3  -2  17      489.78      484.64      8.84 o 
  -2  -2  17        8.52        8.38      1.25 o 
  -1  -2  17       26.10       26.85      1.46 o 
   0  -2  17      393.93      400.91      5.21 o 
   1  -2  17       85.43       85.99      2.67 o 
   2  -2  17       29.68       30.59      2.18 o 
   3  -2  17      132.58      146.76      7.56 o 
   4  -2  17       64.99       64.96      5.56 o 
  -6  -1  17       16.17       17.33      2.49 o 
  -5  -1  17       28.75       24.66      2.50 o 
  -4  -1  17      450.95      443.57     11.32 o 
  -3  -1  17       72.63       72.38      4.39 o 
  -2  -1  17        5.01        3.99      1.27 o 
  -1  -1  17      188.77      190.11      3.13 o 
   0  -1  17       47.84       46.45      1.84 o 
   1  -1  17        3.84        3.60      1.45 o 
   2  -1  17       39.04       42.09      2.68 o 
   3  -1  17      135.48      144.03      7.57 o 
   4  -1  17        2.45       -1.21      4.15 o 
  -6   0  17       24.15       19.64      2.91 o 
  -5   0  17        9.72        7.07      2.35 o 
  -4   0  17      453.52      438.08     10.07 o 
  -3   0  17        2.85        3.49      1.85 o 
  -2   0  17       42.29       43.81      1.68 o 
  -1   0  17      503.98      511.02      6.90 o 
   0   0  17      153.12      149.98      3.00 o 
   1   0  17        5.39        2.96      2.08 o 
   2   0  17       87.50      100.70      3.88 o 
   3   0  17       18.08       18.69      4.47 o 
  -5   1  17       84.69       88.59      5.27 o 
  -4   1  17        2.32        3.41      2.85 o 
  -3   1  17        2.62        4.16      1.90 o 
  -2   1  17      153.06      155.63      3.38 o 
  -1   1  17       90.55       93.77      4.88 o 
   0   1  17       11.04       12.96      1.70 o 
   1   1  17      216.51      225.94      8.08 o 
   2   1  17       67.48       63.70      3.51 o 
   3   1  17       20.38       22.33      4.74 o 
  -5   2  17      122.50      110.77      7.00 o 
  -4   2  17      101.68       94.04      4.61 o 
  -3   2  17       62.87       58.25      3.05 o 
  -2   2  17      140.79      138.76      3.28 o 
  -1   2  17       21.02       18.69      2.09 o 
   0   2  17       84.62       86.12      2.73 o 
   1   2  17      130.99      134.88     10.23 o 
   2   2  17       59.64       61.42      6.11 o 
  -4   3  17       48.50       49.05      3.96 o 
  -3   3  17       70.78       74.44      3.43 o 
  -2   3  17       99.99       98.49      6.04 o 
  -1   3  17       41.20       33.92      2.87 o 
   0   3  17       34.97       37.06      2.93 o 
   1   3  17        2.99        3.42      3.98 o 
  -1  -9  18        6.27        7.87      2.80 o 
   0  -9  18       17.50       16.79      2.87 o 
   1  -9  18      257.51      254.33      7.02 o 
  -2  -8  18       29.91       25.73      3.38 o 
  -1  -8  18       71.07       71.86      3.76 o 
   0  -8  18      143.57      143.20      4.95 o 
   1  -8  18        2.04        2.69      2.67 o 
   2  -8  18       12.20       10.64      3.01 o 
  -3  -7  18       78.38       79.97      3.58 o 
  -2  -7  18        9.35       10.63      2.37 o 
  -1  -7  18      250.86      257.67      4.69 o 
   0  -7  18       67.53       68.00      2.60 o 
   1  -7  18       21.02       18.46      1.92 o 
   2  -7  18       18.21       22.39      3.15 o 
   3  -7  18       83.29       84.82      4.76 o 
  -4  -6  18      198.89      195.03      6.09 o 
  -3  -6  18       84.51       76.67      3.40 o 
  -2  -6  18      169.59      178.65      3.71 o 
  -1  -6  18      210.30      218.82      6.04 o 
   0  -6  18      194.68      199.37      4.09 o 
   1  -6  18      195.49      204.95      5.54 o 
   2  -6  18      102.15      108.61      3.90 o 
   3  -6  18       70.47       75.23      6.80 o 
  -5  -5  18       56.66       49.14      3.81 o 
  -4  -5  18        1.77        0.34      2.65 o 
  -3  -5  18       21.78       20.08      2.32 o 
  -2  -5  18      102.90      103.91      2.93 o 
  -1  -5  18       26.73       30.03      1.75 o 
   0  -5  18      162.07      164.66      3.33 o 
   1  -5  18        3.93        6.51      1.57 o 
   2  -5  18       14.46       14.19      2.01 o 
   3  -5  18       68.83       70.14      5.17 o 
   4  -5  18       55.72       60.52      4.41 o 
  -5  -4  18       29.93       33.60      3.00 o 
  -4  -4  18      167.16      162.02      5.56 o 
  -3  -4  18        9.47       10.13      2.22 o 
  -2  -4  18       67.65       68.57      2.09 o 
  -1  -4  18      211.10      208.38      6.63 o 
   0  -4  18      254.38      254.85      4.25 o 
   1  -4  18        4.15        8.30      1.55 o 
   2  -4  18      105.30      113.05      3.01 o 
   3  -4  18       97.60      106.77      4.11 o 
   4  -4  18        0.30        4.81      3.23 o 
  -5  -3  18      214.02      199.04      4.81 o 
  -4  -3  18      378.45      372.05     20.96 o 
  -3  -3  18      145.51      138.48      7.75 o 
  -2  -3  18      232.39      239.04      3.66 o 
  -1  -3  18       24.97       24.76      1.53 o 
   0  -3  18        2.30        2.63      1.44 o 
   1  -3  18        8.57        7.82      1.50 o 
   2  -3  18      189.92      191.28      4.19 o 
   3  -3  18        4.03        6.20      2.35 o 
   4  -3  18       25.75       25.41      4.90 o 
  -5  -2  18       99.42       95.72      3.69 o 
  -4  -2  18       41.94       37.87      3.45 o 
  -3  -2  18        0.66       -0.03      2.48 o 
  -2  -2  18      301.78      308.91      4.35 o 
  -1  -2  18       25.35       24.50      1.50 o 
   0  -2  18        4.64        6.06      1.36 o 
   1  -2  18      264.98      278.30      4.99 o 
   2  -2  18       28.78       29.63      2.58 o 
   3  -2  18        8.84        4.46      2.94 o 
  -5  -1  18      149.53      147.60      4.56 o 
  -4  -1  18        0.14       -1.66      2.82 o 
  -3  -1  18      167.99      156.62      5.17 o 
  -2  -1  18      119.28      124.38      3.16 o 
  -1  -1  18       15.09       15.86      1.45 o 
   0  -1  18        5.91        9.64      1.59 o 
   1  -1  18      120.05      117.36      3.82 o 
   2  -1  18        1.86        1.37      2.16 o 
   3  -1  18       13.79       12.67      4.67 o 
  -5   0  18       19.78       20.15      6.02 o 
  -4   0  18       62.97       60.23      3.89 o 
  -3   0  18      329.95      346.09      6.87 o 
  -2   0  18       12.11       10.96      2.04 o 
  -1   0  18      103.17      103.47      2.57 o 
   0   0  18      273.22      282.83      4.45 o 
   1   0  18        8.40        9.55      2.67 o 
   2   0  18       63.07       61.87      4.00 o 
  -4   1  18      314.80      300.15      8.00 o 
  -3   1  18       19.78       23.05      2.64 o 
  -2   1  18        2.77        5.89      2.03 o 
  -1   1  18       96.36      103.71      2.67 o 
   0   1  18      114.21      111.39      5.29 o 
   1   1  18      245.69      244.53      9.57 o 
   2   1  18       13.86       13.50      3.17 o 
  -4   2  18       32.69       34.10      4.27 o 
  -3   2  18      183.34      185.73      4.89 o 
  -2   2  18       43.88       44.79      3.01 o 
  -1   2  18       27.52       28.36      2.97 o 
   0   2  18       40.22       40.93      3.00 o 
  -1  -8  19        0.47        2.22      2.52 o 
   0  -8  19       12.69       11.52      2.82 o 
   1  -8  19      124.58      131.06     10.23 o 
  -2  -7  19       23.66       25.31      5.67 o 
  -1  -7  19      584.98      604.69     12.56 o 
   0  -7  19        7.02        8.21      3.16 o 
   1  -7  19       10.59       11.94      3.32 o 
   2  -7  19      185.85      192.00      6.27 o 
  -3  -6  19      169.23      164.41      5.83 o 
  -2  -6  19       11.47       11.45      2.03 o 
  -1  -6  19       13.59       14.38      2.10 o 
   0  -6  19      128.50      137.93      4.01 o 
   1  -6  19        5.13        7.16      2.28 o 
   2  -6  19       11.27       15.04      3.09 o 
  -4  -5  19       30.60       31.97      3.35 o 
  -3  -5  19       11.07        9.80      2.35 o 
  -2  -5  19      130.15      133.24      3.34 o 
  -1  -5  19      126.78      134.21      3.30 o 
   0  -5  19        0.16       -0.94      1.71 o 
   1  -5  19      216.13      225.31      4.42 o 
   2  -5  19       84.54       88.92      3.80 o 
   3  -5  19        2.49       -1.60      6.81 o 
  -4  -4  19       16.02       20.25      3.28 o 
  -3  -4  19      318.34      328.36      8.71 o 
  -2  -4  19       10.69       12.34      1.65 o 
  -1  -4  19        8.74        8.59      1.72 o 
   0  -4  19      107.25      109.97      3.16 o 
   1  -4  19       61.34       63.96      2.52 o 
   2  -4  19       38.25       37.95      2.94 o 
   3  -4  19       53.98       57.91      4.21 o 
  -4  -3  19       70.63       70.94      4.11 o 
  -3  -3  19      149.66      153.31      5.80 o 
  -2  -3  19        3.09        5.46      1.60 o 
  -1  -3  19       29.69       30.49      2.04 o 
   0  -3  19      111.13      106.58      2.79 o 
   1  -3  19        7.43        6.25      2.17 o 
   2  -3  19      176.08      175.71      4.80 o 
   3  -3  19       52.73       60.29     10.18 o 
  -4  -2  19      177.15      165.24      5.78 o 
  -3  -2  19        6.51        5.53      2.35 o 
  -2  -2  19       16.26       19.18      1.90 o 
  -1  -2  19      398.24      415.03      5.75 o 
   0  -2  19       52.56       50.88      2.29 o 
   1  -2  19        0.94        3.20      2.71 o 
   2  -2  19       89.62      101.47      4.55 o 
  -4  -1  19       92.02       90.08      4.78 o 
  -3  -1  19        5.98        5.86      3.71 o 
  -2  -1  19      219.00      227.16      4.38 o 
  -1  -1  19        9.78       11.28      1.62 o 
   0  -1  19       27.53       25.83      1.94 o 
   1  -1  19       93.38       94.88      5.99 o 
   2  -1  19       48.13       48.78      3.82 o 
  -4   0  19       33.26       28.26      3.55 o 
  -3   0  19      100.07      106.78      3.97 o 
  -2   0  19       91.82       91.29      3.34 o 
  -1   0  19        1.92        3.95      2.08 o 
   0   0  19      128.85      126.49      4.40 o 
   1   0  19        9.40       14.59      3.97 o 
  -3   1  19       93.02       94.60      3.87 o 
  -2   1  19        4.29        3.16      2.06 o 
  -1   1  19       46.66       45.15      3.09 o 
   0   1  19       88.46      105.60      4.18 o 
  -2  -6  20      127.38      122.28      7.48 o 
  -1  -6  20       19.09       21.18      2.93 o 
   0  -6  20      189.66      188.76      5.84 o 
   1  -6  20       13.97       18.86      3.11 o 
  -2  -5  20       33.46       28.90      2.92 o 
  -1  -5  20      107.62      106.28      3.98 o 
   0  -5  20        5.95       10.37      2.80 o 
   1  -5  20       21.87       24.80      3.20 o 
  -3  -4  20        1.60        1.00      2.95 o 
  -2  -4  20      160.81      159.97      4.01 o 
  -1  -4  20       62.89       62.74      2.98 o 
   0  -4  20       11.60       15.44      4.49 o 
   1  -4  20       62.81       68.81      3.94 o 
  -3  -3  20       29.46       26.73      3.47 o 
  -2  -3  20       54.79       60.53      4.32 o 
  -1  -3  20        1.41        0.19      2.09 o 
   0  -3  20      167.78      170.98      5.55 o 
   1  -3  20      226.63      240.14      9.52 o 
  -3  -2  20      342.36      348.13      7.26 o 
  -2  -2  20        4.25        8.33      2.14 o 
  -1  -2  20       37.30       35.64      2.47 o 
   0  -2  20       20.09       26.13      3.00 o 
   1  -2  20        0.17        0.58      2.92 o 
  -2  -1  20        3.49        4.24      2.08 o 
  -1  -1  20       60.49       62.65      2.94 o 
   0  -1  20       11.36       10.75      2.87 o 
                                                 
